# Supplementary material for: Methanol{2-meth­oxy-6-[(2-oxidoprop­yl)imino­meth­yl]phenolato}dioxidomolyb­denum(VI)
Source: Acta Crystallogr Sect E Struct Rep Online. 2009 Nov 18;65(Pt 12):m1591. doi: 10.1107/S1600536809047485 (PMC2972118; doi:10.1107/S1600536809047485)
Supplement: Supplementary file 1 [file e-65-m1591-sup1.cif]

##############################################################################
###                                                                        ###
###        Electronic paper (Acta Crystallographica Section E)             ###
###                                                                        ###
##############################################################################
#                                                                            #
# This CIF contains the data in a paper accepted for publication in Acta     #
# Crystallographica Section E. It conforms to the requirements of Notes      #
# for Authors for Section E, and has been peer reviewed under the auspices   #
# of the IUCr Commission on Journals.                                        #
#                                                                            #
# Full details of the Crystallographic Information File format               #
# are given in the paper "The Crystallographic Information File (CIF):       #
# a New Standard Archive File for Crystallography" by S. R. Hall, F. H.      #
# Allen and I. D. Brown [Acta Cryst. (1991), A47, 655-685].                  #
#                                                                            #
# The current version of the core CIF dictionary is obtainable from          #
# ftp://ftp.iucr.org/pub/cif_core.dic. The current version number is 2.4.    #
#                                                                            #
# Software is freely available for graphical display of the structure(s) in  #
# this CIF.  For information consult the CIF home page http://www.iucr.org/  #
# cif/home.html                                                              #
#                                                                            #
# This file may be used for bona fide research purposes within the           #
# scientific community so long as proper attribution is given to the journal # 
# article from which it was obtained.                                        #
#                                                                            #
##############################################################################
                                             
data_I
_audit_creation_method     SHELXL-97
_chemical_name_systematic
;
Methanol{2-methoxy-6-[(2-
oxidopropyl)iminomethyl]phenolato}dioxidomolybdenum(VI)
;
_chemical_name_common     ?
_chemical_formula_moiety     'C12 H17 Mo N O6'
_chemical_formula_sum     'C12 H17 Mo N O6'
_chemical_formula_iupac     '[Mo (C11 H13 N O3) O2 (C H4 O)]'
_chemical_formula_weight     367.21
_chemical_melting_point     ?
_symmetry_cell_setting     monoclinic
_symmetry_space_group_name_H-M     'P 21/c'
_symmetry_space_group_name_Hall     '-P 2ybc'
loop_
    _symmetry_equiv_pos_site_id
    _symmetry_equiv_pos_as_xyz
    1 x,y,z
    2 -x,1/2+y,1/2-z
    3 -x,-y,-z
    4 x,1/2-y,1/2+z
_cell_length_a     6.7551(5)
_cell_length_b     15.8357(14)
_cell_length_c     13.1198(10)
_cell_angle_alpha     90.00
_cell_angle_beta     98.287(9)
_cell_angle_gamma     90.00
_cell_volume     1388.79(19)
_cell_formula_units_Z     4
_cell_measurement_reflns_used     8000
_cell_measurement_theta_min     2.00
_cell_measurement_theta_max     26.05
_cell_measurement_temperature     173(2)
_exptl_crystal_description     block
_exptl_crystal_colour     yellow
_exptl_crystal_size_max     0.38
_exptl_crystal_size_mid     0.38
_exptl_crystal_size_min     0.34
_exptl_crystal_density_diffrn     1.756
_exptl_crystal_density_meas     ?
_exptl_crystal_density_method     'not measured'
_exptl_crystal_F_000     744
_exptl_absorpt_coefficient_mu     0.969
_exptl_absorpt_correction_type     multi-scan
_exptl_absorpt_process_details     '(MULscanABS in PLATON; Spek, 2009)'
_exptl_absorpt_correction_T_min     0.625
_exptl_absorpt_correction_T_max     0.716
_exptl_special_details
;
;
_diffrn_ambient_temperature     173(2)
_diffrn_radiation_type     MoK\a
_diffrn_radiation_wavelength     0.71073
_diffrn_radiation_source     'fine-focus sealed tube'
_diffrn_radiation_monochromator     graphite
_diffrn_measurement_device_type     'Stoe IPDS'
_diffrn_measurement_method     '\f rotation'
_diffrn_detector_area_resol_mean     ?
_diffrn_reflns_number     10555
_diffrn_reflns_av_R_equivalents     0.0345
_diffrn_reflns_av_sigmaI/netI     0.0204
_diffrn_reflns_theta_min     2.57
_diffrn_reflns_theta_max     25.93
_diffrn_reflns_theta_full     25.00
_diffrn_measured_fraction_theta_max     0.981
_diffrn_measured_fraction_theta_full     0.981
_diffrn_reflns_limit_h_min     -7
_diffrn_reflns_limit_h_max     8
_diffrn_reflns_limit_k_min     -19
_diffrn_reflns_limit_k_max     19
_diffrn_reflns_limit_l_min     -16
_diffrn_reflns_limit_l_max     16
_diffrn_standards_number     0
_diffrn_standards_interval_count     ?
_diffrn_standards_interval_time     ?
_diffrn_standards_decay_%     0
_refine_special_details
;
The OH H-atom was located in a difference electron-density map and refined with
a distance constraint of 0.84(2) \%A and <i>U</i>~iso~(H) =
1.5<i>U</i>~eq~(parent O-atom). The remainder of the H-atoms could all be
located from difference electron-density maps but were included in calculated
positions and treated as riding atoms: C---H = 0.95 - 1.00 \%A, with
<i>U</i>~iso~(H) = k \\times <i>U</i>~eq~(parent C-atom), where k = 1.2 for CH
and CH~2~ H-atoms, and 1.5 for methyl H-atoms.
Using the Stoe IPDS1, one-circle image plate diffraction system,
it is often only possible to access 94% maximum of the Ewald sphere
depending on the crystal system and the position of the crystal.
Here however, 98% of the data were accessible out to 25\% in \q.
;
_reflns_number_total     2666
_reflns_number_gt     2601
_reflns_threshold_expression     I>2\s(I)
_refine_ls_structure_factor_coef     Fsqd
_refine_ls_matrix_type     full
_refine_ls_R_factor_all     0.0252
_refine_ls_R_factor_gt     0.0241
_refine_ls_wR_factor_gt     0.0623
_refine_ls_wR_factor_ref     0.0628
_refine_ls_goodness_of_fit_ref     1.162
_refine_ls_restrained_S_all     1.162
_refine_ls_number_reflns     2666
_refine_ls_number_parameters     187
_refine_ls_number_restraints     1
_refine_ls_hydrogen_treatment     mixed
_refine_ls_weighting_scheme     calc
_refine_ls_weighting_details
         'calc w=1/[\s^2^(Fo^2^)+(0.0288P)^2^+1.2212P] where P=(Fo^2^+2Fc^2^)/3'
_atom_sites_solution_hydrogens     geom
_atom_sites_solution_primary     direct
_atom_sites_solution_secondary     difmap
_refine_ls_shift/su_max     0.000
_refine_ls_shift/su_mean     0.000
_refine_diff_density_max     0.414
_refine_diff_density_min     -0.595
_refine_ls_extinction_method     none
_refine_ls_extinction_coef     ?
loop_
    _atom_type_symbol
    _atom_type_description
    _atom_type_scat_dispersion_real
    _atom_type_scat_dispersion_imag
    _atom_type_scat_source
    'C' 'C' 0.0033 0.0016
                         'International Tables Vol C Tables 4.2.6.8 and 6.1.1.4'
    'H' 'H' 0.0000 0.0000
                         'International Tables Vol C Tables 4.2.6.8 and 6.1.1.4'
    'Mo' 'Mo' -1.6832 0.6857
                         'International Tables Vol C Tables 4.2.6.8 and 6.1.1.4'
    'N' 'N' 0.0061 0.0033
                         'International Tables Vol C Tables 4.2.6.8 and 6.1.1.4'
    'O' 'O' 0.0106 0.0060
                         'International Tables Vol C Tables 4.2.6.8 and 6.1.1.4'
_computing_data_collection
                             '<i>EXPOSE</i> in <i>IPDS-I</i> (Stoe & Cie, 2000)'
_computing_cell_refinement     '<i>CELL</i> in <i>IPDS-I</i> (Stoe & Cie, 2000)'
_computing_data_reduction
                          '<i>INTEGRATE</i> in <i>IPDS-I</i> (Stoe & Cie, 2000)'
_computing_structure_solution     'SHELXS97 (Sheldrick, 2008)'
_computing_structure_refinement     'SHELXL97 (Sheldrick, 2008)'
_computing_molecular_graphics
                 'PLATON (Spek, 2009) and Mercury (Macrae <i>et al.</i>,  2006)'
_computing_publication_material     'SHELXL97 (Sheldrick, 2008)'
loop_
    _atom_site_type_symbol
    _atom_site_label
    _atom_site_fract_x
    _atom_site_fract_y
    _atom_site_fract_z
    _atom_site_U_iso_or_equiv
    _atom_site_thermal_displace_type
    _atom_site_calc_flag
    _atom_site_refinement_flags
    _atom_site_occupancy
    Mo Mo1 0.03631(2) 0.112490(10)
                                 0.153440(10)
                                            0.01560(10)
                                                      Uani . . 1.000
    O O1 0.0326(2) 0.12028(9) 0.00507(12) 0.0197(4) Uani . . 1.000
    O O2 0.1700(2) 0.08957(10) 0.29193(11) 0.0210(4) Uani . . 1.000
    O O3 0.1839(2) 0.06916(11) 0.48988(12) 0.0289(5) Uani . . 1.000
    O O4 -0.0341(2) 0.21363(10) 0.17290(12) 0.0236(4) Uani . . 1.000
    O O5 -0.1751(2) 0.05346(10) 0.15022(12) 0.0228(4) Uani . . 1.000
    O O6 0.1883(2) -0.01628(10) 0.12101(12) 0.0238(5) Uani . . 1.000
    N N1 0.3526(3) 0.14577(12) 0.13382(14) 0.0202(5) Uani . . 1.000
    C C1 0.1774(3) 0.17293(15) -0.03365(18) 0.0261(6) Uani . . 1.000
    C C2 0.3783(3) 0.14935(16) 0.02534(17) 0.0270(7) Uani . . 1.000
    C C3 0.5000(3) 0.16301(13) 0.20319(17) 0.0203(6) Uani . . 1.000
    C C4 0.4983(3) 0.15205(13) 0.31189(17) 0.0200(6) Uani . . 1.000
    C C5 0.6718(3) 0.17449(15) 0.37898(19) 0.0263(7) Uani . . 1.000
    C C6 0.6822(3) 0.16196(17) 0.48262(19) 0.0319(7) Uani . . 1.000
    C C7 0.5213(4) 0.12683(16) 0.52236(19) 0.0294(7) Uani . . 1.000
    C C8 0.3482(3) 0.10346(14) 0.45824(18) 0.0223(6) Uani . . 1.000
    C C9 0.3363(3) 0.11557(12) 0.35135(17) 0.0189(6) Uani . . 1.000
    C C10 0.1682(4) 0.16163(15) -0.14788(18) 0.0272(7) Uani . . 1.000
    C C11 0.1874(4) 0.05673(19) 0.59784(18) 0.0359(8) Uani . . 1.000
    C C12 0.3293(4) -0.06281(18) 0.1874(2) 0.0387(8) Uani . . 1.000
    H H1 0.14830 0.23330 -0.01900 0.0310 Uiso calc R 1.000
    H H2A 0.42220 0.09380 0.00210 0.0320 Uiso calc R 1.000
    H H2B 0.48010 0.19220 0.01460 0.0320 Uiso calc R 1.000
    H H3 0.61850 0.18450 0.18150 0.0240 Uiso calc R 1.000
    H H5 0.78240 0.19850 0.35210 0.0320 Uiso calc R 1.000
    H H6 0.79980 0.17730 0.52760 0.0380 Uiso calc R 1.000
    H H6O 0.117(4) -0.0505(16) 0.084(2) 0.0360 Uiso . . 1.000
    H H7 0.52970 0.11860 0.59460 0.0350 Uiso calc R 1.000
    H H10A 0.03800 0.18110 -0.18270 0.0410 Uiso calc R 1.000
    H H10B 0.18550 0.10180 -0.16340 0.0410 Uiso calc R 1.000
    H H10C 0.27490 0.19470 -0.17210 0.0410 Uiso calc R 1.000
    H H11A 0.20460 0.11130 0.63330 0.0540 Uiso calc R 1.000
    H H11B 0.29890 0.01940 0.62400 0.0540 Uiso calc R 1.000
    H H11C 0.06120 0.03100 0.61040 0.0540 Uiso calc R 1.000
    H H12A 0.27690 -0.07390 0.25200 0.0580 Uiso calc R 1.000
    H H12B 0.45390 -0.03050 0.20190 0.0580 Uiso calc R 1.000
    H H12C 0.35560 -0.11650 0.15480 0.0580 Uiso calc R 1.000
loop_
    _atom_site_aniso_label
    _atom_site_aniso_U_11
    _atom_site_aniso_U_22
    _atom_site_aniso_U_33
    _atom_site_aniso_U_12
    _atom_site_aniso_U_13
    _atom_site_aniso_U_23
    Mo1 0.01050(10)
                  0.02130(10)
                            0.01420(10)
                                      -0.00080(10)
                                                 -0.00090(10)
                                                            -0.00250(10)
    O1 0.0183(7) 0.0248(8) 0.0153(7) -0.0021(6) -0.0003(6) -0.0011(6)
    O2 0.0145(7) 0.0326(8) 0.0149(7) -0.0038(6) -0.0017(6) -0.0012(6)
    O3 0.0265(8) 0.0427(10) 0.0162(8) -0.0051(7) -0.0015(6) 0.0021(7)
    O4 0.0205(7) 0.0258(8) 0.0236(8) -0.0017(6) 0.0005(6) -0.0059(6)
    O5 0.0163(7) 0.0257(8) 0.0254(8) -0.0022(6) -0.0007(6) -0.0022(6)
    O6 0.0233(8) 0.0236(8) 0.0215(8) 0.0028(6) -0.0067(6) -0.0039(6)
    N1 0.0142(8) 0.0271(10) 0.0193(9) -0.0012(7) 0.0022(7) 0.0005(7)
    C1 0.0287(11) 0.0255(11) 0.0239(11) -0.0032(9) 0.0031(9) 0.0022(9)
    C2 0.0212(10) 0.0398(13) 0.0206(11) -0.0048(10) 0.0056(9) 0.0007(10)
    C3 0.0120(9) 0.0218(10) 0.0271(11) 0.0007(8) 0.0027(8) -0.0034(9)
    C4 0.0142(9) 0.0210(10) 0.0237(11) 0.0027(8) -0.0011(8) -0.0055(8)
    C5 0.0146(10) 0.0322(12) 0.0305(12) -0.0005(9) -0.0025(9) -0.0084(10)
    C6 0.0202(10) 0.0413(14) 0.0300(13) -0.0010(10) -0.0103(9) -0.0085(11)
    C7 0.0282(12) 0.0373(13) 0.0193(11) 0.0023(10) -0.0076(10) -0.0032(10)
    C8 0.0212(11) 0.0253(11) 0.0190(11) 0.0021(8) -0.0020(9) -0.0024(8)
    C9 0.0152(10) 0.0201(10) 0.0196(11) 0.0035(7) -0.0039(8) -0.0051(8)
    C10 0.0303(12) 0.0283(11) 0.0228(12) -0.0026(9) 0.0036(9) 0.0054(9)
    C11 0.0410(14) 0.0494(16) 0.0166(11) -0.0071(12) 0.0017(10) 0.0023(11)
    C12 0.0356(13) 0.0363(14) 0.0382(15) 0.0152(11) -0.0147(11) -0.0059(11)
_geom_special_details
;
Bond distances, angles <i>etc</i>. have been calculated using the rounded
fractional coordinates. All su's are estimated from the variances of the
(full) variance-covariance matrix. The cell e.s.d.'s are taken into account in
the estimation of distances, angles and torsion angles
;
loop_
    _geom_bond_atom_site_label_1
    _geom_bond_atom_site_label_2
    _geom_bond_site_symmetry_1
    _geom_bond_site_symmetry_2
    _geom_bond_distance
    _geom_bond_publ_flag
    Mo1 O1 . . 1.9471(16) no
    Mo1 O2 . . 1.9431(14) no
    Mo1 O4 . . 1.7005(16) no
    Mo1 O5 . . 1.7022(15) no
    Mo1 O6 . . 2.3493(16) no
    Mo1 N1 . . 2.251(2) no
    O1 C1 . . 1.433(3) no
    O2 C9 . . 1.337(3) no
    O3 C8 . . 1.354(3) no
    O3 C11 . . 1.427(3) no
    O6 C12 . . 1.403(3) no
    O6 H6O . . 0.83(3) no
    N1 C2 . . 1.460(3) no
    N1 C3 . . 1.278(3) no
    C1 C2 . . 1.509(3) no
    C1 C10 . . 1.502(3) no
    C3 C4 . . 1.438(3) no
    C4 C9 . . 1.401(3) no
    C4 C5 . . 1.406(3) no
    C5 C6 . . 1.366(3) no
    C6 C7 . . 1.388(3) no
    C7 C8 . . 1.389(3) no
    C8 C9 . . 1.406(3) no
    C1 H1 . . 1.0000 no
    C2 H2A . . 0.9900 no
    C2 H2B . . 0.9900 no
    C3 H3 . . 0.9500 no
    C5 H5 . . 0.9500 no
    C6 H6 . . 0.9500 no
    C7 H7 . . 0.9500 no
    C10 H10A . . 0.9800 no
    C10 H10B . . 0.9800 no
    C10 H10C . . 0.9800 no
    C11 H11A . . 0.9800 no
    C11 H11B . . 0.9800 no
    C11 H11C . . 0.9800 no
    C12 H12A . . 0.9800 no
    C12 H12B . . 0.9800 no
    C12 H12C . . 0.9800 no
loop_
    _geom_angle_atom_site_label_1
    _geom_angle_atom_site_label_2
    _geom_angle_atom_site_label_3
    _geom_angle_site_symmetry_1
    _geom_angle_site_symmetry_2
    _geom_angle_site_symmetry_3
    _geom_angle
    _geom_angle_publ_flag
    O1 Mo1 O2 . . . 152.13(6) no
    O1 Mo1 O4 . . . 97.29(7) no
    O1 Mo1 O5 . . . 96.90(7) no
    O1 Mo1 O6 . . . 79.45(6) no
    O1 Mo1 N1 . . . 75.32(6) no
    O2 Mo1 O4 . . . 97.93(7) no
    O2 Mo1 O5 . . . 101.30(7) no
    O2 Mo1 O6 . . . 81.43(6) no
    O2 Mo1 N1 . . . 80.20(6) no
    O4 Mo1 O5 . . . 105.61(7) no
    O4 Mo1 O6 . . . 169.64(6) no
    O4 Mo1 N1 . . . 95.01(7) no
    O5 Mo1 O6 . . . 84.60(6) no
    O5 Mo1 N1 . . . 158.82(7) no
    O6 Mo1 N1 . . . 74.68(6) no
    Mo1 O1 C1 . . . 118.70(13) no
    Mo1 O2 C9 . . . 136.56(13) no
    C8 O3 C11 . . . 117.57(18) no
    Mo1 O6 C12 . . . 128.21(14) no
    C12 O6 H6O . . . 107.7(18) no
    Mo1 O6 H6O . . . 116.1(19) no
    Mo1 N1 C3 . . . 128.57(15) no
    Mo1 N1 C2 . . . 111.65(13) no
    C2 N1 C3 . . . 119.75(19) no
    O1 C1 C10 . . . 110.63(19) no
    O1 C1 C2 . . . 106.47(18) no
    C2 C1 C10 . . . 112.78(19) no
    N1 C2 C1 . . . 106.57(17) no
    N1 C3 C4 . . . 124.3(2) no
    C3 C4 C9 . . . 122.31(19) no
    C3 C4 C5 . . . 117.72(19) no
    C5 C4 C9 . . . 119.9(2) no
    C4 C5 C6 . . . 120.3(2) no
    C5 C6 C7 . . . 120.1(2) no
    C6 C7 C8 . . . 121.1(2) no
    O3 C8 C9 . . . 115.41(19) no
    C7 C8 C9 . . . 119.3(2) no
    O3 C8 C7 . . . 125.3(2) no
    C4 C9 C8 . . . 119.30(19) no
    O2 C9 C4 . . . 123.2(2) no
    O2 C9 C8 . . . 117.52(18) no
    O1 C1 H1 . . . 109.00 no
    C2 C1 H1 . . . 109.00 no
    C10 C1 H1 . . . 109.00 no
    N1 C2 H2A . . . 110.00 no
    N1 C2 H2B . . . 110.00 no
    C1 C2 H2A . . . 110.00 no
    C1 C2 H2B . . . 110.00 no
    H2A C2 H2B . . . 109.00 no
    N1 C3 H3 . . . 118.00 no
    C4 C3 H3 . . . 118.00 no
    C4 C5 H5 . . . 120.00 no
    C6 C5 H5 . . . 120.00 no
    C5 C6 H6 . . . 120.00 no
    C7 C6 H6 . . . 120.00 no
    C6 C7 H7 . . . 119.00 no
    C8 C7 H7 . . . 119.00 no
    C1 C10 H10A . . . 109.00 no
    C1 C10 H10B . . . 109.00 no
    C1 C10 H10C . . . 109.00 no
    H10A C10 H10B . . . 109.00 no
    H10A C10 H10C . . . 109.00 no
    H10B C10 H10C . . . 110.00 no
    O3 C11 H11A . . . 109.00 no
    O3 C11 H11B . . . 109.00 no
    O3 C11 H11C . . . 110.00 no
    H11A C11 H11B . . . 109.00 no
    H11A C11 H11C . . . 109.00 no
    H11B C11 H11C . . . 109.00 no
    O6 C12 H12A . . . 109.00 no
    O6 C12 H12B . . . 109.00 no
    O6 C12 H12C . . . 110.00 no
    H12A C12 H12B . . . 109.00 no
    H12A C12 H12C . . . 109.00 no
    H12B C12 H12C . . . 109.00 no
loop_
    _geom_torsion_atom_site_label_1
    _geom_torsion_atom_site_label_2
    _geom_torsion_atom_site_label_3
    _geom_torsion_atom_site_label_4
    _geom_torsion_site_symmetry_1
    _geom_torsion_site_symmetry_2
    _geom_torsion_site_symmetry_3
    _geom_torsion_site_symmetry_4
    _geom_torsion
    _geom_torsion_publ_flag
    O2 Mo1 O1 C1 . . . . -55.3(2) no
    O4 Mo1 O1 C1 . . . . 67.30(14) no
    O5 Mo1 O1 C1 . . . . 174.09(14) no
    O6 Mo1 O1 C1 . . . . -102.75(14) no
    N1 Mo1 O1 C1 . . . . -25.99(14) no
    O1 Mo1 O2 C9 . . . . 53.8(3) no
    O4 Mo1 O2 C9 . . . . -68.64(19) no
    O5 Mo1 O2 C9 . . . . -176.39(19) no
    O6 Mo1 O2 C9 . . . . 100.92(19) no
    N1 Mo1 O2 C9 . . . . 25.11(19) no
    O1 Mo1 O6 C12 . . . . 151.18(18) no
    O2 Mo1 O6 C12 . . . . -8.45(18) no
    O5 Mo1 O6 C12 . . . . -110.76(18) no
    N1 Mo1 O6 C12 . . . . 73.67(18) no
    O1 Mo1 N1 C2 . . . . -3.26(14) no
    O1 Mo1 N1 C3 . . . . 174.7(2) no
    O2 Mo1 N1 C2 . . . . 163.30(16) no
    O2 Mo1 N1 C3 . . . . -18.79(19) no
    O4 Mo1 N1 C2 . . . . -99.50(15) no
    O4 Mo1 N1 C3 . . . . 78.4(2) no
    O5 Mo1 N1 C2 . . . . 67.3(3) no
    O5 Mo1 N1 C3 . . . . -114.8(2) no
    O6 Mo1 N1 C2 . . . . 79.59(15) no
    O6 Mo1 N1 C3 . . . . -102.5(2) no
    Mo1 O1 C1 C2 . . . . 49.6(2) no
    Mo1 O1 C1 C10 . . . . 172.42(14) no
    Mo1 O2 C9 C4 . . . . -21.0(3) no
    Mo1 O2 C9 C8 . . . . 160.43(15) no
    C11 O3 C8 C7 . . . . 0.7(3) no
    C11 O3 C8 C9 . . . . -179.1(2) no
    Mo1 N1 C2 C1 . . . . 28.0(2) no
    C3 N1 C2 C1 . . . . -150.1(2) no
    Mo1 N1 C3 C4 . . . . 9.8(3) no
    C2 N1 C3 C4 . . . . -172.5(2) no
    O1 C1 C2 N1 . . . . -46.5(2) no
    C10 C1 C2 N1 . . . . -168.03(19) no
    N1 C3 C4 C5 . . . . -179.5(2) no
    N1 C3 C4 C9 . . . . 4.4(3) no
    C3 C4 C5 C6 . . . . -177.1(2) no
    C9 C4 C5 C6 . . . . -0.9(3) no
    C3 C4 C9 O2 . . . . -1.2(3) no
    C3 C4 C9 C8 . . . . 177.28(19) no
    C5 C4 C9 O2 . . . . -177.24(19) no
    C5 C4 C9 C8 . . . . 1.3(3) no
    C4 C5 C6 C7 . . . . 0.1(4) no
    C5 C6 C7 C8 . . . . 0.3(4) no
    C6 C7 C8 O3 . . . . -179.7(2) no
    C6 C7 C8 C9 . . . . 0.1(4) no
    O3 C8 C9 O2 . . . . -2.5(3) no
    O3 C8 C9 C4 . . . . 178.94(19) no
    C7 C8 C9 O2 . . . . 177.7(2) no
    C7 C8 C9 C4 . . . . -0.9(3) no
loop_
    _geom_hbond_atom_site_label_D
    _geom_hbond_atom_site_label_H
    _geom_hbond_atom_site_label_A
    _geom_hbond_site_symmetry_A
    _geom_hbond_distance_DH
    _geom_hbond_distance_HA
    _geom_hbond_distance_DA
    _geom_hbond_angle_DHA
    _geom_hbond_publ_flag
    O6 H6O O1 3_555 0.83(3) 1.81(3) 2.639(2) 176(2) yes
    C3 H3 O4 1_655 0.95 2.41 3.327(2) 162 no
    C3 H3 O5 1_655 0.95 2.57 2.958(3) 105 no
    C10 H10A O4 4_554 0.98 2.52 3.221(3) 128 no
    C10 H10B O5 3_555 0.98 2.47 3.407(3) 161 no
    C11 H11C O3 3_556 0.98 2.52 3.280(3) 134 no
data_global
_journal_date_recd_electronic     2009-09-22
_journal_date_accepted     2009-11-10
_journal_name_full     'Acta Crystallographica, Section E'
_journal_year     2009
_journal_volume     65
_journal_issue     12
_journal_page_first     m1591
_journal_page_last     m1591
_journal_paper_category     QM
_journal_coeditor_code     FI2093
_publ_contact_author_name     'Sheikhshoaie Iran'
_publ_contact_author_address
;
Shahid Bahonar University of Kerman, Kerman, Iran
;
_publ_contact_author_email     'i_shoaie@yahoo.com'
_publ_contact_author_fax     '+983413222033'
_publ_contact_author_phone     '+983413222033'
_publ_section_title
;\
Methanol{2-methoxy-6-[(2-oxidopropyl)iminomethyl]phenolato}\
dioxidomolybdenum(VI)
;
loop_
    _publ_author_name
    _publ_author_footnote
    _publ_author_address
    'Saeednia, Samira' .
;
Chemistry Department
Shahid Bahonar University
Kerman
Iran
;
    'Sheikhshoaie, Iran' .
;
Chemistry Department
Shahid Bahonar University
Kerman
Iran
;
    'Stoeckli-Evans, Helen' .
;
Institute of Physics
University of Neuch\atel
Rue Emile-Argand 11
CH-2009 Neuch\^atel
Switzerland
;
_publ_section_synopsis     .
