# Supplementary material for: Methanol{2-meth­oxy-6-[(2-oxidoprop­yl)imino­meth­yl]phenolato}dioxidomolyb­denum(VI)
Source: Acta Crystallogr Sect E Struct Rep Online. 2009 Nov 18;65(Pt 12):m1591. doi: 10.1107/S1600536809047485 (PMC2972118; doi:10.1107/S1600536809047485)
Supplement: Supplementary file 2 [file e-65-m1591-Isup2.hkl]

# 
# h,k,l, Fc-squared, Fo-squared, sigma(Fo-squared) and status flag 
# 
data_I
_shelx_title ' IS-MOS5  IPDS1 -100DEGC' 
_shelx_refln_list_code          4 
_shelx_F_calc_maximum      127.49 
_exptl_crystal_F_000       744.00 
_reflns_d_resolution_high  0.8126 
 
loop_ 
 _symmetry_equiv_pos_as_xyz 
 'x, y, z' 
 '-x, y+1/2, -z+1/2' 
 '-x, -y, -z' 
 'x, -y-1/2, z-1/2' 
 
_cell_length_a     6.7551 
_cell_length_b    15.8357 
_cell_length_c    13.1198 
_cell_angle_alpha  90.000 
_cell_angle_beta   98.287 
_cell_angle_gamma  90.000 
 
_shelx_F_squared_multiplier     1.000 
 
loop_ 
 _refln_index_h 
 _refln_index_k 
 _refln_index_l 
 _refln_F_squared_calc 
 _refln_F_squared_meas 
 _refln_F_squared_sigma 
 _refln_observed_status 
   2   0   0     5180.34     5443.49     51.24 o 
   3   0   0     3008.30     2944.04     50.62 o 
   4   0   0     2632.30     2596.25     11.53 o 
   5   0   0     3757.41     3916.30     80.68 o 
   6   0   0    10158.97    10357.98    345.89 o 
   7   0   0      802.25      838.65     10.28 o 
   8   0   0      817.34      798.95      7.88 o 
   2   1   0     3644.49     3844.68     37.34 o 
   3   1   0     3041.13     3056.52     61.41 o 
   4   1   0      562.34      566.50      7.94 o 
   5   1   0      582.93      600.10      9.39 o 
   6   1   0     3885.29     4006.84     62.58 o 
   7   1   0     1569.76     1595.83     23.62 o 
   8   1   0     1260.78     1205.58     12.19 o 
   0   2   0     2399.01     2374.72     28.85 o 
   1   2   0     2581.56     2666.78     38.31 o 
   2   2   0     2572.73     2929.95     19.91 o 
   3   2   0     1563.49     1742.69     17.76 o 
   4   2   0       46.17       57.28      1.82 o 
   5   2   0      837.21      855.48      9.59 o 
   6   2   0       75.37       72.94      2.79 o 
   7   2   0        0.81        1.18      3.37 o 
   8   2   0      227.68      223.20      4.25 o 
   2   3   0     4021.23     4295.01     41.30 o 
   3   3   0     5754.02     6209.61     62.18 o 
   4   3   0     5126.43     5102.70     43.75 o 
   5   3   0     3178.71     3290.14     33.15 o 
   6   3   0     7005.05     7017.90     48.47 o 
   7   3   0     4366.10     4355.84     64.66 o 
   8   3   0     2219.75     2100.37     27.20 o 
   1   4   0     2482.86     2364.13     21.21 o 
   3   4   0    10097.41    10760.40     76.84 o 
   4   4   0     2013.08     2031.01     13.55 o 
   5   4   0      293.64      286.93      3.19 o 
   6   4   0     2042.22     1939.23     16.73 o 
   7   4   0      280.56      278.01      4.05 o 
   8   4   0       19.50       17.53      3.73 o 
   1   5   0     2626.40     2670.09     49.31 o 
   2   5   0      334.33      316.04      8.30 o 
   3   5   0     2179.05     2274.39     42.98 o 
   4   5   0      946.08      935.73      9.51 o 
   5   5   0      175.18      186.82      2.63 o 
   6   5   0     2062.97     2097.49     23.49 o 
   7   5   0      716.87      729.46      6.47 o 
   0   6   0      409.91      329.89     15.27 o 
   1   6   0    10539.00    11421.58     59.10 o 
   2   6   0      816.48      741.72      4.43 o 
   3   6   0     1012.47      956.18     11.78 o 
   4   6   0      233.91      228.30      2.97 o 
   5   6   0      896.34      929.16     15.03 o 
   6   6   0       16.13       28.02      2.57 o 
   7   6   0      124.94      122.11      3.36 o 
   1   7   0     5673.19     5847.79     45.29 o 
   2   7   0     1088.54     1033.55     22.84 o 
   3   7   0     3581.60     3656.06     60.15 o 
   4   7   0     6556.27     6883.88    113.47 o 
   5   7   0     2115.89     2124.88     29.28 o 
   6   7   0     4470.67     4671.29     96.68 o 
   7   7   0     5069.60     4902.08    100.18 o 
   0   8   0     4000.34     3876.68    115.86 o 
   1   8   0     3692.93     3493.30     59.45 o 
   2   8   0    12012.72    11983.10    143.35 o 
   3   8   0     7226.83     7083.32     96.08 o 
   4   8   0     2103.60     2145.39     13.46 o 
   5   8   0      272.24      278.82      4.30 o 
   6   8   0        0.24        7.26      2.47 o 
   7   8   0       49.27       42.37      3.05 o 
   1   9   0      124.20      174.76      9.76 o 
   2   9   0     1015.42      927.02     23.21 o 
   3   9   0      299.45      302.93      5.54 o 
   4   9   0     1472.90     1432.46     12.89 o 
   5   9   0       97.68      106.87      2.85 o 
   6   9   0      117.21      121.22      3.00 o 
   7   9   0       12.28       23.11      2.86 o 
   0  10   0     1436.49     1297.53     63.27 o 
   1  10   0     7375.23     7378.62     79.22 o 
   2  10   0     3334.75     3291.92     50.97 o 
   3  10   0     3547.50     3579.60     62.38 o 
   4  10   0     1092.07     1041.10     18.38 o 
   5  10   0      518.61      548.70      9.65 o 
   6  10   0       24.64       26.91      2.77 o 
   7  10   0       63.35       64.90      2.98 o 
   1  11   0       84.55      109.02      9.47 o 
   2  11   0       21.00       24.27      2.94 o 
   3  11   0     1983.29     2040.29      8.52 o 
   4  11   0     7266.89     7314.57    168.20 o 
   5  11   0     2623.68     2701.66     25.73 o 
   6  11   0     1630.81     1655.04     29.37 o 
   0  12   0     1204.64     1166.49     30.20 o 
   1  12   0     3196.28     3110.42     19.02 o 
   2  12   0     3827.13     3822.06     66.04 o 
   3  12   0     2897.73     2863.63     34.92 o 
   4  12   0      912.85      981.28     14.99 o 
   5  12   0      391.26      393.69      6.60 o 
   6  12   0       26.46       24.34      3.00 o 
   1  13   0       62.71       80.72      2.92 o 
   2  13   0      377.76      362.76      5.24 o 
   3  13   0      243.69      235.52      8.75 o 
   4  13   0       41.03       56.26      3.64 o 
   5  13   0       91.08       96.14      3.14 o 
   6  13   0       81.66       82.54      3.15 o 
   0  14   0     2427.12     2374.06    150.28 o 
   1  14   0     2710.93     2700.46     35.77 o 
   2  14   0     1670.61     1638.84     31.60 o 
   3  14   0     1770.48     1819.04     74.44 o 
   4  14   0      507.86      523.66      4.16 o 
   5  14   0      139.76      157.77      5.21 o 
   1  15   0       79.15       84.65      3.70 o 
   2  15   0      840.40      902.55     11.01 o 
   3  15   0      833.82      803.62      5.43 o 
   4  15   0     1994.12     1984.36     28.24 o 
   5  15   0     2390.80     2239.07     50.24 o 
   0  16   0      121.18      133.77      7.50 o 
   1  16   0      455.54      445.71     14.15 o 
   2  16   0       67.87       68.73      4.32 o 
   3  16   0      212.37      215.83      4.00 o 
   4  16   0       83.21       98.38      4.64 o 
   1  17   0      146.65      135.47      3.86 o 
   2  17   0       91.04       95.54      3.74 o 
   3  17   0      151.58      156.11      4.31 o 
   4  17   0      118.94      135.32      9.27 o 
   0  18   0     4118.86     4001.32     34.82 o 
   1  18   0     1845.43     1943.35     69.19 o 
   2  18   0     1185.56     1167.15     27.75 o 
   3  18   0     1023.87      990.82      9.76 o 
   1  19   0        0.35        4.65      3.46 o 
  -8   1   1      498.68      487.28     11.69 o 
  -7   1   1     2062.64     2086.13     57.84 o 
  -6   1   1     2235.11     2261.04     34.15 o 
  -5   1   1     4667.96     4794.46     48.19 o 
  -4   1   1     6090.38     6116.27     78.80 o 
  -3   1   1     9046.60    10051.98    140.43 o 
  -2   1   1     5526.04     5784.99     49.01 o 
   1   1   1     2779.26     3052.54     21.45 o 
   2   1   1     4472.01     4769.39     47.32 o 
   3   1   1        9.57       14.09      2.10 o 
   4   1   1      905.89      812.52      9.23 o 
   5   1   1        5.21       10.19      3.48 o 
   6   1   1     2002.25     1951.61     37.44 o 
   7   1   1     1552.59     1567.78     26.84 o 
   8   1   1      827.46      810.19     10.57 o 
  -8   2   1     1359.17     1281.16     12.73 o 
  -7   2   1     2689.56     2686.24     58.26 o 
  -6   2   1        4.56       14.01      2.74 o 
  -5   2   1     1084.66     1161.78     10.63 o 
  -4   2   1      268.68      313.36      5.04 o 
  -3   2   1       62.86       88.87      2.11 o 
  -1   2   1     2478.75     2456.28     37.13 o 
   4   2   1    11756.27    12540.61    140.69 o 
   5   2   1     5652.10     5799.99     66.57 o 
   6   2   1     5689.57     5689.88     66.13 o 
   7   2   1      490.40      466.60     14.46 o 
   8   2   1      611.89      559.59      9.28 o 
  -8   3   1      409.69      425.68      4.91 o 
  -7   3   1      395.27      395.77     10.27 o 
  -6   3   1      664.04      659.72     18.61 o 
  -5   3   1     3489.71     3668.21     16.48 o 
  -4   3   1     2167.56     2306.92     25.10 o 
  -3   3   1     4448.34     4577.45     36.71 o 
  -2   3   1     3205.99     3231.26     55.06 o 
   0   3   1     3386.86     3256.24     32.55 o 
   2   3   1     3270.83     3447.70     32.00 o 
   3   3   1        4.63        3.35      2.18 o 
   4   3   1      403.00      390.79      2.99 o 
   5   3   1       70.30       72.28      2.40 o 
   6   3   1      900.19      915.54     16.66 o 
   7   3   1      314.89      335.38      6.79 o 
   8   3   1      167.67      158.18      5.59 o 
  -8   4   1      574.70      543.42      4.89 o 
  -7   4   1      570.66      541.72      4.45 o 
  -6   4   1       12.73       19.01      2.33 o 
  -5   4   1      556.74      579.72      6.54 o 
  -4   4   1     1906.70     2017.86     21.88 o 
  -3   4   1     1946.79     2132.60     48.22 o 
  -2   4   1        0.44       26.86      5.60 o 
   0   4   1      146.09      164.16      3.83 o 
   1   4   1     2279.46     2395.22     26.04 o 
   2   4   1      131.09      180.89      3.06 o 
   3   4   1      109.12       81.09      2.18 o 
   4   4   1     1121.36     1125.81     15.78 o 
   5   4   1     5782.68     5945.84     52.05 o 
   6   4   1        4.32        9.26      2.87 o 
   7   4   1        2.03       12.03      2.90 o 
  -8   5   1     1203.37     1108.93      8.08 o 
  -7   5   1     4031.68     3850.49     41.51 o 
  -6   5   1     2025.72     2010.56     31.09 o 
  -5   5   1     2810.25     2823.79     29.70 o 
  -4   5   1    11432.65    12010.06    193.51 o 
  -2   5   1    10447.96    10839.97     48.99 o 
   0   5   1      128.95       94.24      5.83 o 
   1   5   1       34.40       44.03      2.78 o 
   2   5   1     1823.71     1779.66     31.02 o 
   3   5   1      348.77      374.29      8.02 o 
   4   5   1     1281.85     1289.20     23.59 o 
   5   5   1     1382.30     1413.84     21.40 o 
   6   5   1     3623.95     3757.05     27.11 o 
   7   5   1     2661.46     2603.30     14.79 o 
  -7   6   1     2739.65     2581.76     17.67 o 
  -6   6   1      869.58      894.91      9.48 o 
  -5   6   1      844.22      897.56     11.85 o 
  -4   6   1       26.37       29.70      2.37 o 
  -3   6   1      243.43      265.35      5.77 o 
  -2   6   1       20.10       21.57      5.03 o 
  -1   6   1       25.19       78.82      4.78 o 
   1   6   1     9724.42     9420.01     50.31 o 
   2   6   1    10896.32    11161.40     52.75 o 
   3   6   1    10835.63    11000.59     78.21 o 
   4   6   1     2529.71     2516.75     18.36 o 
   5   6   1     3195.23     3317.67     31.90 o 
   6   6   1     4125.27     4106.08     82.08 o 
   7   6   1      992.02      987.70     13.73 o 
  -7   7   1       94.17       96.38      2.80 o 
  -6   7   1      940.69      978.45     10.15 o 
  -5   7   1     2290.09     2273.20     37.73 o 
  -4   7   1       40.98       51.86      2.83 o 
  -3   7   1      298.84      261.95      2.91 o 
  -2   7   1        4.21       15.63      2.34 o 
  -1   7   1     2481.62     2494.81     51.50 o 
   0   7   1     2053.68     2030.91     20.06 o 
   1   7   1      320.78      312.93      3.56 o 
   2   7   1      456.42      479.15      7.28 o 
   3   7   1      484.80      480.43      3.49 o 
   4   7   1      390.04      367.04      7.25 o 
   5   7   1      183.63      184.29      3.00 o 
   6   7   1      322.15      343.14      4.65 o 
   7   7   1      335.00      342.56      4.17 o 
  -7   8   1        0.57        5.28      2.63 o 
  -6   8   1       96.24      109.07      2.88 o 
  -5   8   1       15.62       22.37      3.02 o 
  -4   8   1       54.45       83.85     13.78 o 
  -3   8   1      322.27      341.97      3.14 o 
  -2   8   1      154.60      231.09      6.51 o 
   0   8   1     4349.68     4116.99     44.60 o 
   1   8   1     4707.23     4529.97     64.78 o 
   2   8   1     4332.11     4137.48     61.99 o 
   3   8   1     1631.16     1679.10     36.50 o 
   4   8   1      471.58      481.12     10.66 o 
   5   8   1     5506.16     5342.48     80.54 o 
   6   8   1      391.27      412.90      3.85 o 
   7   8   1      320.57      327.05      3.62 o 
  -7   9   1     3007.77     2959.83     83.17 o 
  -6   9   1     2186.70     2199.50     20.43 o 
  -5   9   1     2460.10     2465.00     47.83 o 
  -4   9   1     4948.09     5100.83     72.02 o 
  -3   9   1     6324.22     6412.35     51.27 o 
  -2   9   1     9575.90     9351.80    236.24 o 
  -1   9   1    16253.21    17051.85    434.46 o 
   0   9   1     3197.69     2934.76     48.04 o 
   1   9   1     1089.35     1052.80     24.48 o 
   2   9   1       26.88       22.48      1.93 o 
   3   9   1      152.63      145.46      4.60 o 
   4   9   1      226.58      211.96      3.73 o 
   5   9   1      139.34      146.80      4.65 o 
   6   9   1     1874.84     1953.94     33.73 o 
   7   9   1     2206.48     2059.55     23.03 o 
  -7  10   1      217.22      187.84      3.24 o 
  -6  10   1      404.92      402.25     11.47 o 
  -5  10   1      321.10      337.49     11.23 o 
  -4  10   1       18.47       24.62      3.07 o 
  -3  10   1     1008.60     1014.73      8.19 o 
  -2  10   1      567.17      516.83      4.02 o 
  -1  10   1     3887.04     3613.93     74.81 o 
   0  10   1     2160.22     2037.92     23.73 o 
   1  10   1     3019.35     2889.69     52.97 o 
   2  10   1     4645.26     4727.72    106.21 o 
   3  10   1     6966.42     6797.34    203.45 o 
   4  10   1     1356.77     1369.84     23.42 o 
   5  10   1     2505.44     2654.53     54.25 o 
   6  10   1      666.54      684.94     11.36 o 
  -6  11   1        6.05       10.95      2.78 o 
  -5  11   1        9.31       18.52      2.78 o 
  -4  11   1        4.19        9.68      2.46 o 
  -3  11   1      524.32      525.13     11.20 o 
  -2  11   1     1206.24     1199.46     12.90 o 
  -1  11   1       68.03       68.06      2.90 o 
   0  11   1      131.06      148.55      4.82 o 
   1  11   1      127.58      121.67      2.79 o 
   2  11   1      581.24      564.29     13.69 o 
   3  11   1      505.29      516.40     10.99 o 
   4  11   1      549.35      545.21      4.89 o 
   5  11   1       49.76       62.72      4.53 o 
   6  11   1      146.08      138.30      3.36 o 
  -6  12   1      259.48      265.54      3.83 o 
  -5  12   1      408.73      433.68      8.64 o 
  -4  12   1        2.24       14.35      3.22 o 
  -3  12   1     1033.63     1065.32     16.75 o 
  -2  12   1       15.71       30.36      5.63 o 
  -1  12   1     1822.73     1921.07     29.27 o 
   0  12   1     1482.83     1439.31     38.48 o 
   1  12   1     2625.00     2554.67     30.16 o 
   2  12   1     4666.64     4731.75     80.74 o 
   3  12   1     3653.04     3704.31     70.46 o 
   4  12   1      931.09      983.37     17.76 o 
   5  12   1     1770.01     1653.74     35.36 o 
   6  12   1      586.66      607.35     11.93 o 
  -6  13   1     1465.68     1360.99     22.36 o 
  -5  13   1     2622.15     2758.09     46.77 o 
  -4  13   1     4562.36     4649.99    102.66 o 
  -3  13   1     2862.28     2874.48     74.81 o 
  -2  13   1     3311.32     3264.87     31.96 o 
  -1  13   1     3555.47     3551.49     35.10 o 
   0  13   1     1205.01     1181.03     16.71 o 
   1  13   1     2139.02     2077.91     50.95 o 
   2  13   1      254.80      243.21      8.40 o 
   3  13   1      135.31      155.36      3.07 o 
   4  13   1      115.71      134.48      3.33 o 
   5  13   1      607.83      608.05     12.11 o 
   6  13   1      896.21      833.51     15.27 o 
  -5  14   1       24.02       33.39      3.71 o 
  -4  14   1       30.57       41.56      4.60 o 
  -3  14   1       11.95       21.46      3.07 o 
  -2  14   1        7.55       18.59      2.61 o 
  -1  14   1     1948.91     1840.60     36.23 o 
   0  14   1      360.53      363.67      8.27 o 
   1  14   1      759.59      756.39      4.46 o 
   2  14   1      381.12      367.59     14.89 o 
   3  14   1      891.78      891.63     22.42 o 
   4  14   1      291.21      317.08     11.39 o 
   5  14   1     1822.60     1688.50     31.40 o 
  -5  15   1      547.99      510.76     11.62 o 
  -4  15   1      354.34      355.15      5.14 o 
  -3  15   1       14.90       19.63      2.70 o 
  -2  15   1      623.58      632.21      6.23 o 
  -1  15   1      262.93      291.79      4.07 o 
   0  15   1      111.49      112.19      3.40 o 
   1  15   1      207.74      229.73      8.96 o 
   2  15   1        7.19       22.26      3.16 o 
   3  15   1      690.80      703.36     24.55 o 
   4  15   1        1.92       14.42      3.05 o 
   5  15   1       50.29       58.88      6.37 o 
  -4  16   1       44.31       64.09      3.80 o 
  -3  16   1      236.93      240.66      3.94 o 
  -2  16   1       14.74       26.44      2.68 o 
  -1  16   1      620.04      687.21     14.89 o 
   0  16   1     1976.71     1922.32     26.14 o 
   1  16   1     2108.15     2186.89     56.02 o 
   2  16   1     3006.59     3001.66     28.19 o 
   3  16   1     1580.32     1602.77     35.41 o 
   4  16   1     1248.91     1258.23     30.22 o 
  -4  17   1     2472.55     2432.84     13.20 o 
  -3  17   1      858.78      854.09     30.48 o 
  -2  17   1      998.72     1011.57     28.86 o 
  -1  17   1     1065.07     1051.49     32.59 o 
   0  17   1      425.51      419.74     19.11 o 
   1  17   1     1073.44     1052.74     26.04 o 
   2  17   1      256.74      249.36     12.64 o 
   3  17   1      136.34      153.06      4.31 o 
  -3  18   1       13.40       20.32      3.68 o 
  -2  18   1        7.00        5.94      3.20 o 
  -1  18   1       82.66       68.91      3.68 o 
   0  18   1       92.75       95.55      4.20 o 
   1  18   1        6.76       12.37      3.19 o 
   2  18   1       13.89       17.39      3.60 o 
   3  18   1      250.96      253.89      7.75 o 
  -1  19   1      241.07      223.77      5.16 o 
   0  19   1      245.54      234.91     10.01 o 
   1  19   1      227.54      207.16     10.87 o 
  -8   0   2     1149.98     1202.25      9.03 o 
  -7   0   2     2315.42     2394.48     34.62 o 
  -6   0   2     3599.97     3513.36     79.87 o 
  -5   0   2     5140.62     5289.77    144.67 o 
  -4   0   2     3423.85     3455.93     36.98 o 
  -3   0   2     1887.87     1963.83     37.06 o 
  -2   0   2     3074.02     3566.02    110.58 o 
  -1   0   2        0.26        7.10      5.29 o 
   0   0   2        2.55       18.22      5.68 o 
   2   0   2     2762.74     2588.18     32.34 o 
   3   0   2     4425.78     3984.98     49.42 o 
   4   0   2    13290.36    14356.93     61.80 o 
   5   0   2     3836.62     4015.56     80.83 o 
   6   0   2     5263.96     5304.06    132.30 o 
   7   0   2     2410.89     2389.10     11.14 o 
   8   0   2     1287.33     1264.48     11.63 o 
  -8   1   2       18.57       21.93      3.32 o 
  -7   1   2       75.64       79.16      3.29 o 
  -6   1   2       43.61       59.58      2.77 o 
  -5   1   2     1967.10     2022.84     19.39 o 
  -4   1   2     3852.24     3844.98     61.84 o 
  -3   1   2     3663.90     3755.13     59.22 o 
   3   1   2     3927.65     4074.20     37.58 o 
   4   1   2     1069.36     1079.77     19.45 o 
   5   1   2      323.86      317.54      4.47 o 
   6   1   2        8.54       13.39      3.55 o 
   7   1   2      225.65      232.06      5.43 o 
  -8   2   2      262.70      259.19      4.89 o 
  -7   2   2       67.31       71.57      3.18 o 
  -6   2   2      295.95      278.03      7.87 o 
  -5   2   2      565.23      586.01      7.07 o 
  -4   2   2      385.59      399.47      5.23 o 
  -3   2   2       32.21       31.41      2.57 o 
  -2   2   2     3533.00     3877.16     95.66 o 
  -1   2   2     1034.08      992.41     51.27 o 
   0   2   2       26.53       21.49      3.66 o 
   1   2   2      369.81      282.47      6.33 o 
   2   2   2      292.13      281.85      3.87 o 
   3   2   2      373.05      362.75      4.57 o 
   4   2   2       25.88       49.80      2.16 o 
   5   2   2      473.75      482.59      5.17 o 
   6   2   2      424.53      404.78     10.24 o 
   7   2   2      305.84      303.91      4.30 o 
  -8   3   2       40.27       40.31      3.39 o 
  -7   3   2      262.23      260.45      7.48 o 
  -6   3   2      200.92      191.93      2.85 o 
  -5   3   2     3323.39     3425.57     26.66 o 
  -4   3   2     3976.57     4035.36     42.52 o 
  -3   3   2     3993.27     3743.53     41.38 o 
  -1   3   2     6884.87     6758.94     39.87 o 
   2   3   2     2542.02     2482.96     35.90 o 
   3   3   2      357.51      321.73      3.03 o 
   4   3   2      944.65      922.77     25.00 o 
   5   3   2       30.62       33.24      2.18 o 
   6   3   2       18.78       23.19      3.50 o 
   7   3   2      241.92      253.22      9.22 o 
  -8   4   2     2389.49     2258.87     32.81 o 
  -7   4   2     2072.30     2076.89     19.64 o 
  -6   4   2     3332.11     3300.52     66.66 o 
  -5   4   2     5108.90     5344.31     39.52 o 
  -4   4   2     5446.61     5452.13     62.41 o 
  -3   4   2     7204.81     7783.90    130.59 o 
  -2   4   2      107.15      109.20      2.96 o 
  -1   4   2     1404.75     1297.76     22.34 o 
   0   4   2       56.07       89.32      3.37 o 
   1   4   2      884.44      734.76     18.32 o 
   2   4   2     1154.86     1061.76      5.48 o 
   3   4   2     3659.19     3577.27     27.62 o 
   4   4   2    10403.75    11278.67    109.23 o 
   5   4   2     5393.38     5483.17     81.04 o 
   6   4   2     4160.37     4165.51     50.27 o 
   7   4   2     2003.72     1992.00     19.61 o 
  -8   5   2       27.85       49.89      5.28 o 
  -7   5   2      177.25      182.15      3.07 o 
  -6   5   2       28.74       33.93      2.33 o 
  -5   5   2      136.82      138.22      2.36 o 
  -4   5   2      437.98      424.14      7.95 o 
  -3   5   2     1863.18     1918.05     44.05 o 
  -2   5   2     3121.98     3098.67     55.18 o 
  -1   5   2     2031.21     1939.35     26.43 o 
   0   5   2      250.40      197.70      4.73 o 
   1   5   2      556.61      609.46     10.41 o 
   2   5   2     1633.65     1612.54     32.62 o 
   3   5   2     2630.81     2443.23     18.13 o 
   4   5   2       68.17       75.29      2.45 o 
   5   5   2       21.56       27.07      2.22 o 
   6   5   2       19.10       24.16      2.74 o 
   7   5   2      608.51      603.91      7.05 o 
  -7   6   2       33.63       41.22      3.16 o 
  -6   6   2      279.04      293.58      4.14 o 
  -5   6   2      942.32      955.09     22.82 o 
  -4   6   2     1040.52     1057.88     19.02 o 
  -3   6   2        0.52        9.19      2.55 o 
  -2   6   2     2391.81     2498.70     25.90 o 
  -1   6   2     3291.54     3435.11     36.71 o 
   0   6   2      758.47      675.36     14.93 o 
   1   6   2        6.10       11.28      2.33 o 
   2   6   2      375.00      323.29      5.16 o 
   3   6   2     2637.89     2608.14     40.58 o 
   4   6   2      291.95      296.14      2.76 o 
   5   6   2     2805.38     2724.33     39.97 o 
   6   6   2      433.85      448.52      6.75 o 
   7   6   2      502.53      503.91      8.55 o 
  -7   7   2      445.66      466.10      9.85 o 
  -6   7   2      756.88      808.08      4.37 o 
  -5   7   2     1498.12     1497.00     18.12 o 
  -4   7   2     2072.48     2093.83      7.86 o 
  -3   7   2     5605.98     5503.22    112.16 o 
  -2   7   2    12674.46    13147.57    155.53 o 
   0   7   2     9527.20     9162.37     45.13 o 
   1   7   2     6278.73     6222.60     25.51 o 
   2   7   2     2624.46     2552.74     35.43 o 
   3   7   2     2162.44     2025.39     37.78 o 
   4   7   2     3032.31     3137.55     49.82 o 
   5   7   2      113.80      116.31      2.50 o 
   6   7   2       81.43       78.57      2.22 o 
   7   7   2      350.57      327.60      6.78 o 
  -7   8   2     1493.68     1446.77     20.10 o 
  -6   8   2     2661.54     2667.96     30.31 o 
  -5   8   2     1257.92     1301.95      9.05 o 
  -4   8   2      395.34      393.83      3.98 o 
  -3   8   2     1643.40     1544.93     16.77 o 
  -2   8   2     4527.56     4785.37     56.74 o 
  -1   8   2        8.63       36.03      6.47 o 
   0   8   2       34.05       24.60      2.31 o 
   1   8   2     2922.14     2796.93     45.49 o 
   2   8   2     3010.03     3044.58     22.86 o 
   3   8   2     1506.64     1572.05     12.19 o 
   4   8   2      715.72      697.33     14.25 o 
   5   8   2     3447.32     3500.63     67.06 o 
   6   8   2     2831.56     2848.21     77.49 o 
   7   8   2     1625.98     1559.37     23.52 o 
  -7   9   2       29.75       38.00      3.14 o 
  -6   9   2        0.61        9.13      2.61 o 
  -5   9   2        1.26        1.81      2.15 o 
  -4   9   2       33.61       41.64      2.91 o 
  -3   9   2      228.66      240.49      3.52 o 
  -2   9   2       65.83       62.74      2.29 o 
  -1   9   2        2.64        9.41      2.53 o 
   0   9   2      261.90      235.92      3.09 o 
   1   9   2       95.16       98.58      2.82 o 
   2   9   2        7.20       27.48      2.28 o 
   3   9   2      436.95      420.69      9.73 o 
   4   9   2       87.37       85.25      2.41 o 
   5   9   2        3.14        8.37      2.93 o 
   6   9   2       76.26       83.84      3.19 o 
   7   9   2       43.69       45.43      3.13 o 
  -7  10   2      587.75      581.04     12.26 o 
  -6  10   2     1027.00     1084.90      5.07 o 
  -5  10   2      613.25      626.31     20.88 o 
  -4  10   2      126.67      131.05      2.72 o 
  -3  10   2       16.61       27.61      2.99 o 
  -2  10   2     2104.76     2117.98     55.38 o 
  -1  10   2      951.02     1001.85      9.42 o 
   0  10   2      628.94      585.52     13.54 o 
   1  10   2     1609.29     1516.49     29.92 o 
   2  10   2     2957.69     2859.46     80.80 o 
   3  10   2     1446.69     1474.40     19.02 o 
   4  10   2      287.99      298.99      7.68 o 
   5  10   2     3414.22     3463.11     51.78 o 
   6  10   2      799.05      797.64     20.82 o 
  -6  11   2      458.61      464.22      4.84 o 
  -5  11   2      642.65      640.71     14.05 o 
  -4  11   2     2031.18     1993.02     30.99 o 
  -3  11   2     3877.00     3949.39     44.16 o 
  -2  11   2     8598.04     8880.03     53.76 o 
  -1  11   2     8813.28     8848.49     81.73 o 
   0  11   2     4494.53     4446.79     86.56 o 
   1  11   2     4121.74     3956.63    104.09 o 
   2  11   2     4027.80     3977.89     67.70 o 
   3  11   2     2112.95     2060.69     35.77 o 
   4  11   2     2178.09     2159.55     24.68 o 
   5  11   2       37.75       40.99      2.68 o 
   6  11   2       84.15       77.10      3.78 o 
  -6  12   2      639.33      625.65      5.32 o 
  -5  12   2      234.07      238.29      8.97 o 
  -4  12   2      344.12      384.79      6.13 o 
  -3  12   2        3.42       12.00      3.00 o 
  -2  12   2     1166.69     1134.43     10.23 o 
  -1  12   2      219.01      209.41      4.30 o 
   0  12   2       70.67       69.53      2.98 o 
   1  12   2      460.91      442.58      5.97 o 
   2  12   2      393.16      395.54     12.74 o 
   3  12   2     1713.83     1672.95     48.57 o 
   4  12   2       50.78       63.70      3.52 o 
   5  12   2     1266.10     1200.98     23.25 o 
   6  12   2      563.00      558.77     10.28 o 
  -6  13   2       22.12       29.78      3.84 o 
  -5  13   2       50.68       60.48      3.69 o 
  -4  13   2      358.26      358.27     13.49 o 
  -3  13   2      417.99      417.98     11.45 o 
  -2  13   2     1458.04     1333.20     37.46 o 
  -1  13   2      144.54      159.61      5.02 o 
   0  13   2      643.43      651.92      8.74 o 
   1  13   2      185.21      183.84      5.41 o 
   2  13   2      208.70      233.03      4.13 o 
   3  13   2      194.10      203.99      3.55 o 
   4  13   2       61.00       71.30      3.17 o 
   5  13   2      167.53      184.90      5.79 o 
  -5  14   2     1463.95     1432.98     45.45 o 
  -4  14   2      870.02      900.76     28.90 o 
  -3  14   2      582.19      600.70      9.77 o 
  -2  14   2      342.95      337.27      7.93 o 
  -1  14   2      175.20      180.39      6.37 o 
   0  14   2      110.96      118.78      3.34 o 
   1  14   2      287.32      282.43      9.90 o 
   2  14   2     1737.10     1761.51     48.29 o 
   3  14   2     1236.96     1269.49     57.53 o 
   4  14   2     1646.50     1637.01     31.15 o 
   5  14   2     3073.39     3087.88     62.80 o 
  -5  15   2     1467.95     1356.63     33.25 o 
  -4  15   2     2173.81     2220.45     68.74 o 
  -3  15   2      214.93      277.67     15.75 o 
  -2  15   2     1216.74     1284.72     21.11 o 
  -1  15   2     2562.71     2723.02     66.06 o 
   0  15   2     2508.85     2581.20     58.55 o 
   1  15   2     3305.17     3387.66     76.58 o 
   2  15   2     1313.42     1379.82     49.38 o 
   3  15   2       92.62       97.35      4.04 o 
   4  15   2      296.11      298.28      6.82 o 
   5  15   2       53.79       66.95      5.32 o 
  -4  16   2      426.11      458.22      8.32 o 
  -3  16   2      137.53      114.98      3.35 o 
  -2  16   2      473.33      439.81      7.52 o 
  -1  16   2       63.01       71.79      3.55 o 
   0  16   2       91.44      105.19      5.20 o 
   1  16   2        8.59       20.21      3.70 o 
   2  16   2        5.18       20.57      4.32 o 
   3  16   2      831.59      838.83      6.73 o 
   4  16   2        0.22        0.23      3.54 o 
  -4  17   2      540.86      553.98     11.00 o 
  -3  17   2      187.04      203.73      4.00 o 
  -2  17   2      723.71      672.13      7.20 o 
  -1  17   2      976.23      941.45     22.65 o 
   0  17   2      691.22      691.08     28.91 o 
   1  17   2      579.66      569.79     23.86 o 
   2  17   2      177.37      188.87      3.73 o 
   3  17   2       88.00       92.72      3.50 o 
  -3  18   2      154.31      121.04      3.59 o 
  -2  18   2       14.09       11.23      3.16 o 
  -1  18   2       69.81       80.07      3.31 o 
   0  18   2      148.50      167.11      4.41 o 
   1  18   2      106.31      105.29      5.12 o 
   2  18   2     1089.56     1059.98     31.41 o 
  -1  19   2      671.13      641.61     14.16 o 
   0  19   2      335.59      313.63      6.54 o 
   1  19   2     1037.57      956.86     32.92 o 
  -8   1   3      387.60      381.91      5.43 o 
  -7   1   3      147.17      154.18      5.77 o 
  -6   1   3       45.32       44.75      2.76 o 
  -5   1   3      202.70      223.85      3.14 o 
  -4   1   3      177.00      150.57      2.60 o 
  -3   1   3       83.30       73.36      7.32 o 
  -2   1   3     3599.67     3617.91     31.88 o 
   1   1   3     6174.23     6407.36     38.54 o 
   2   1   3      841.53      685.73     14.99 o 
   3   1   3     3174.38     3263.01     34.48 o 
   4   1   3     3072.84     3124.41     24.56 o 
   5   1   3     2145.13     2132.51     23.99 o 
   6   1   3     1868.56     1884.18     40.23 o 
   7   1   3        0.15        3.87      2.75 o 
  -8   2   3     1239.34     1181.36     14.60 o 
  -7   2   3     1390.42     1409.52     27.44 o 
  -6   2   3     3634.62     3688.45     48.23 o 
  -5   2   3     4423.58     4532.35     81.38 o 
  -4   2   3     3568.66     3158.05     28.46 o 
  -2   2   3     3111.99     2842.07     74.87 o 
  -1   2   3       26.72       72.70     17.05 o 
   0   2   3      731.88      719.68     12.38 o 
   1   2   3      451.04      495.35     17.15 o 
   2   2   3     1388.09     1441.02     25.86 o 
   3   2   3     1599.98     1853.39     28.91 o 
   4   2   3     4962.50     5400.02     58.44 o 
   5   2   3     3234.48     3360.72     55.35 o 
   6   2   3     3414.22     3559.74     35.47 o 
   7   2   3     1870.27     1879.75     21.46 o 
  -8   3   3       28.92       24.90      3.12 o 
  -7   3   3        0.08        4.82      3.44 o 
  -6   3   3      108.97      134.00      2.78 o 
  -5   3   3      165.85      170.58      3.97 o 
  -4   3   3      202.85      162.65      3.93 o 
  -3   3   3     1403.60     1399.65     12.73 o 
  -1   3   3     3446.80     3323.38     95.39 o 
   0   3   3     2068.32     2027.64     21.56 o 
   1   3   3     1764.08     1728.15     17.23 o 
   2   3   3     2586.75     2512.63     21.33 o 
   3   3   3     6863.89     7443.13     64.26 o 
   4   3   3     2786.61     2882.11     38.05 o 
   5   3   3      173.71      176.59      2.78 o 
   6   3   3      204.10      214.51      7.09 o 
   7   3   3        3.80       10.58      2.65 o 
  -8   4   3      398.17      404.30      4.86 o 
  -7   4   3       96.19      106.57      2.79 o 
  -6   4   3      713.16      728.84     10.60 o 
  -5   4   3     1208.15     1177.22     20.23 o 
  -4   4   3     1957.67     2014.92     18.36 o 
  -3   4   3      713.91      595.95      5.22 o 
  -2   4   3     1402.14     1351.54     25.00 o 
  -1   4   3      346.75      381.58      8.51 o 
   0   4   3        0.18        5.86      2.38 o 
   1   4   3      246.52      286.22      9.13 o 
   2   4   3      195.01      236.59      2.73 o 
   3   4   3      759.89      790.24      4.75 o 
   4   4   3      232.44      240.79      5.32 o 
   5   4   3     1675.90     1600.31     36.61 o 
   6   4   3      531.65      520.74      7.14 o 
   7   4   3      168.00      182.81      4.56 o 
  -8   5   3      164.12      170.29      4.96 o 
  -7   5   3      323.96      321.05      3.87 o 
  -6   5   3       21.05       21.64      2.51 o 
  -5   5   3       15.15       18.31      2.14 o 
  -4   5   3        1.50       25.21      7.40 o 
  -3   5   3     1096.70      924.00      5.20 o 
  -2   5   3     7439.89     7784.96     82.85 o 
  -1   5   3     2886.19     2493.82     37.01 o 
   0   5   3     4871.08     4489.94     79.40 o 
   1   5   3     3592.68     2885.79     51.26 o 
   2   5   3     1984.14     1793.69     20.99 o 
   3   5   3     5643.40     6012.18     75.31 o 
   4   5   3     4752.31     4928.20     69.69 o 
   5   5   3      854.00      849.51     15.82 o 
   6   5   3      347.55      338.43      7.18 o 
   7   5   3       49.31       61.24      2.63 o 
  -7   6   3     2105.78     2082.84     30.25 o 
  -6   6   3     4065.53     4121.26     47.42 o 
  -5   6   3     3969.14     4138.32     27.97 o 
  -4   6   3     2624.28     2587.47     71.35 o 
  -3   6   3     6160.00     6478.99    147.11 o 
  -2   6   3     3985.51     3847.34     38.84 o 
  -1   6   3     4857.64     4901.26     59.89 o 
   0   6   3     1805.37     1656.38     12.94 o 
   1   6   3        3.68       10.16      2.21 o 
   2   6   3     1884.19     1838.59     25.86 o 
   3   6   3      340.93      344.35      9.29 o 
   4   6   3     2191.09     2224.88     33.96 o 
   5   6   3      899.83      910.89      7.88 o 
   6   6   3     2975.10     3065.79     40.17 o 
   7   6   3     2813.58     2623.32     44.50 o 
  -7   7   3       51.78       58.07      3.20 o 
  -6   7   3      111.78      117.44      2.86 o 
  -5   7   3        5.31       10.47      2.15 o 
  -4   7   3      133.16      137.24      5.79 o 
  -3   7   3       30.46       33.76      2.54 o 
  -2   7   3        0.48       13.62      3.68 o 
  -1   7   3     1182.71     1198.58      5.94 o 
   0   7   3       55.31       66.98      3.09 o 
   1   7   3      730.92      650.48     18.88 o 
   2   7   3      107.19      105.44      2.73 o 
   3   7   3        0.78        4.67      1.92 o 
   4   7   3        8.20       14.03      2.37 o 
   5   7   3       61.73       66.14      2.16 o 
   6   7   3      121.50      126.10      3.01 o 
   7   7   3       99.36      111.50      4.82 o 
  -7   8   3      321.21      324.29      3.59 o 
  -6   8   3     1251.78     1281.56      9.34 o 
  -5   8   3      883.11      891.00      8.55 o 
  -4   8   3     1531.46     1567.78     20.46 o 
  -3   8   3      173.94      157.37      8.81 o 
  -2   8   3      926.33      910.30      7.86 o 
  -1   8   3      860.77      793.02      4.86 o 
   0   8   3      419.16      395.58      5.35 o 
   1   8   3       71.17       68.27      2.33 o 
   2   8   3        0.15        6.89      2.20 o 
   3   8   3      727.05      771.36      6.99 o 
   4   8   3       22.20       23.82      2.07 o 
   5   8   3      721.39      754.94      7.38 o 
   6   8   3      680.95      664.87      8.77 o 
   7   8   3      875.49      801.31      8.35 o 
  -7   9   3      840.58      791.09     10.82 o 
  -6   9   3      360.73      352.21      4.60 o 
  -5   9   3      377.44      374.26     10.99 o 
  -4   9   3     1378.16     1381.83     27.46 o 
  -3   9   3     3074.50     3101.29     31.73 o 
  -2   9   3     6693.28     6754.25     45.56 o 
  -1   9   3     1812.49     1644.82     34.65 o 
   0   9   3     3556.79     3408.39     57.55 o 
   1   9   3    11913.91    12151.21    227.15 o 
   2   9   3     9976.53    10469.36     35.25 o 
   3   9   3     4583.28     4591.42     66.97 o 
   4   9   3     3644.65     3548.62     39.27 o 
   5   9   3      871.96      882.33     10.32 o 
   6   9   3      204.51      226.64      6.37 o 
  -7  10   3      424.90      436.70      5.87 o 
  -6  10   3      960.55      972.07      9.31 o 
  -5  10   3     1224.64     1244.31     13.15 o 
  -4  10   3     1351.08     1375.30     23.67 o 
  -3  10   3      589.19      619.22      8.71 o 
  -2  10   3      939.52      949.20     16.08 o 
  -1  10   3      331.74      340.04      4.85 o 
   0  10   3      181.32      171.37      2.91 o 
   1  10   3      230.22      237.24      6.97 o 
   2  10   3       17.92       31.29      3.44 o 
   3  10   3      320.27      318.07      5.43 o 
   4  10   3      682.74      676.74      8.01 o 
   5  10   3      372.78      384.25      7.65 o 
   6  10   3      542.03      528.29      8.54 o 
  -6  11   3      104.23      126.85      3.49 o 
  -5  11   3       63.49       77.76      4.84 o 
  -4  11   3       93.57       95.81      2.91 o 
  -3  11   3      214.08      224.35      3.25 o 
  -2  11   3       86.36      104.46      3.27 o 
  -1  11   3       39.58       47.40      3.00 o 
   0  11   3      104.27       99.45      2.79 o 
   1  11   3       23.12       27.50      4.00 o 
   2  11   3      254.88      237.39      3.52 o 
   3  11   3       59.69       63.12      3.04 o 
   4  11   3       30.63       32.76      3.10 o 
   5  11   3        5.05       13.82      2.54 o 
   6  11   3       43.47       48.18      3.21 o 
  -6  12   3     1254.76     1300.13     15.34 o 
  -5  12   3     1252.70     1307.44      7.65 o 
  -4  12   3     3345.88     3441.22     87.40 o 
  -3  12   3     2446.74     2386.91     29.66 o 
  -2  12   3     1025.43     1034.97      5.25 o 
  -1  12   3      254.08      255.33      7.71 o 
   0  12   3       40.18       51.19      2.66 o 
   1  12   3        2.74       11.55      2.54 o 
   2  12   3       65.09       76.29      7.51 o 
   3  12   3      439.67      430.89      4.32 o 
   4  12   3     1161.87     1223.41     36.05 o 
   5  12   3     1860.53     1943.18     33.71 o 
   6  12   3     1032.61      941.81     11.76 o 
  -6  13   3       41.97       33.30      3.35 o 
  -5  13   3       75.03       90.46      3.56 o 
  -4  13   3      361.99      337.94      9.82 o 
  -3  13   3      430.90      430.83     16.61 o 
  -2  13   3     2612.15     2525.71     44.90 o 
  -1  13   3     1834.11     1847.28     15.14 o 
   0  13   3     1998.31     1984.52     40.92 o 
   1  13   3     2931.50     2894.53     62.80 o 
   2  13   3     4249.90     4424.26    108.76 o 
   3  13   3     1404.90     1452.15     41.00 o 
   4  13   3     1908.20     1855.68     19.77 o 
   5  13   3      853.01      851.33     24.29 o 
  -5  14   3      586.54      584.33      5.23 o 
  -4  14   3      325.06      292.66      6.03 o 
  -3  14   3        2.86        7.07      2.73 o 
  -2  14   3      276.80      291.46      7.57 o 
  -1  14   3      189.64      190.54      2.90 o 
   0  14   3      380.38      384.12      9.24 o 
   1  14   3       92.83       91.14      2.82 o 
   2  14   3       64.44       72.92      3.59 o 
   3  14   3      282.16      294.77     10.33 o 
   4  14   3       34.91       47.84      3.75 o 
   5  14   3      137.93      136.82      4.33 o 
  -5  15   3        3.22       17.31      3.68 o 
  -4  15   3       33.32       48.00      5.27 o 
  -3  15   3      259.34      281.18      4.59 o 
  -2  15   3      647.17      632.85     18.75 o 
  -1  15   3      436.68      451.29     14.50 o 
   0  15   3      180.25      212.26      4.53 o 
   1  15   3      215.22      234.52      9.49 o 
   2  15   3      465.04      479.74      9.80 o 
   3  15   3      442.27      452.75      6.70 o 
   4  15   3      290.53      289.27      6.93 o 
  -4  16   3     1304.63     1425.11     31.35 o 
  -3  16   3     1597.41     1617.43     20.57 o 
  -2  16   3      599.94      627.05     11.12 o 
  -1  16   3      319.48      316.42     16.33 o 
   0  16   3      265.08      267.30      4.58 o 
   1  16   3       35.23       37.13      2.76 o 
   2  16   3      151.58      152.64      4.75 o 
   3  16   3      252.93      241.32      9.17 o 
   4  16   3      693.67      638.25     23.90 o 
  -3  17   3       15.59       33.36      3.54 o 
  -2  17   3      611.44      593.58     16.94 o 
  -1  17   3     1009.24     1022.22     25.16 o 
   0  17   3     1245.32     1271.50     38.42 o 
   1  17   3      569.76      560.20     11.68 o 
   2  17   3     1445.75     1423.86     45.55 o 
   3  17   3      245.47      276.62     13.32 o 
  -2  18   3      104.08      104.32      4.42 o 
  -1  18   3        0.02        8.30      3.22 o 
   0  18   3        1.02       13.93      3.26 o 
   1  18   3       28.03       38.75      3.61 o 
   2  18   3        1.74       12.72      3.61 o 
  -1  19   3      827.52      771.52     33.95 o 
   0  19   3     1197.43     1113.84     18.07 o 
  -8   0   4        3.10        8.94      5.55 o 
  -7   0   4      540.29      574.34      6.56 o 
  -6   0   4     2684.57     2679.61     85.62 o 
  -5   0   4     6186.36     6375.95    117.01 o 
  -4   0   4     6336.98     6269.13    102.07 o 
  -2   0   4      376.31      269.78      5.66 o 
   2   0   4     1502.92     1527.30      9.65 o 
   3   0   4      746.60      853.76     13.72 o 
   4   0   4     1036.65     1055.38      5.75 o 
   5   0   4      270.16      279.36      6.90 o 
   6   0   4      298.15      311.53      5.54 o 
   7   0   4     1116.82     1180.29     21.57 o 
  -8   1   4      485.15      476.56      7.82 o 
  -7   1   4      638.20      636.27      4.78 o 
  -6   1   4      181.58      188.44      2.95 o 
  -5   1   4      185.92      184.72      3.61 o 
  -4   1   4      169.87      186.68      2.66 o 
  -3   1   4     1034.07     1088.39     22.39 o 
  -2   1   4     3107.28     3084.58     33.89 o 
   0   1   4     3167.30     3038.42     70.46 o 
   1   1   4     5702.60     6007.29    221.99 o 
   2   1   4     2751.86     2669.74     40.88 o 
   3   1   4     5392.11     5716.05     74.00 o 
   4   1   4     4477.94     4547.97     21.83 o 
   5   1   4     2199.09     2181.49     23.93 o 
   6   1   4      646.65      686.35     13.80 o 
   7   1   4      544.60      565.76     13.89 o 
  -8   2   4        0.04        2.12      3.57 o 
  -7   2   4       21.08       23.90      3.13 o 
  -6   2   4      225.87      226.20      2.81 o 
  -5   2   4      795.83      733.98      5.97 o 
  -4   2   4     1785.99     1886.00     13.67 o 
  -3   2   4        2.62        8.28      2.63 o 
  -2   2   4      886.19      879.59     19.07 o 
  -1   2   4      202.42      190.10      5.11 o 
   0   2   4     1388.93     1298.23     37.27 o 
   1   2   4      419.96      397.02      3.71 o 
   2   2   4      312.25      365.81      4.68 o 
   3   2   4     1292.33     1380.72     25.14 o 
   4   2   4      768.82      799.19      8.63 o 
   5   2   4       31.15       37.88      2.47 o 
   6   2   4       16.02       15.43      2.40 o 
   7   2   4       72.54       75.90      3.37 o 
  -8   3   4      669.42      649.38     11.09 o 
  -7   3   4     1050.58     1040.03     14.52 o 
  -6   3   4     1133.54     1132.35     25.44 o 
  -5   3   4     1165.12     1157.71     20.52 o 
  -4   3   4     1896.17     1837.05     24.37 o 
  -3   3   4       11.48       14.93      2.56 o 
  -2   3   4     2364.62     2353.96     53.77 o 
  -1   3   4     4153.58     4171.20     92.15 o 
   0   3   4      383.15      329.21      4.76 o 
   1   3   4     2629.17     2442.63     48.07 o 
   2   3   4     1648.23     1392.14     20.56 o 
   3   3   4     6511.60     6871.29     82.94 o 
   4   3   4     7740.47     8291.77     99.52 o 
   5   3   4     4388.30     4421.02     69.24 o 
   6   3   4      801.40      816.79     10.66 o 
   7   3   4      793.78      787.87     19.59 o 
  -8   4   4      443.21      401.69      8.65 o 
  -7   4   4     1273.28     1304.70     18.02 o 
  -6   4   4     2179.52     2190.08     38.97 o 
  -5   4   4     3627.46     3604.65    101.87 o 
  -4   4   4     4706.89     4568.64     18.63 o 
  -2   4   4     6646.86     6245.80    317.24 o 
  -1   4   4     4503.97     4272.86     76.03 o 
   0   4   4      615.15      467.50      4.37 o 
   1   4   4     1840.80     1562.58     47.07 o 
   2   4   4      598.59      583.80     11.53 o 
   3   4   4      927.70      989.85      5.66 o 
   4   4   4      674.22      725.82      7.94 o 
   5   4   4     1632.57     1598.61     22.84 o 
   6   4   4     1566.90     1546.94     25.54 o 
   7   4   4     1411.42     1408.29     12.70 o 
  -7   5   4      888.80      874.75     10.65 o 
  -6   5   4      183.95      212.09      3.87 o 
  -5   5   4        0.55        9.07      3.06 o 
  -4   5   4       73.29       88.74      2.98 o 
  -3   5   4      371.87      378.82      4.34 o 
  -2   5   4      637.83      724.97     13.17 o 
  -1   5   4     1074.85     1108.06     28.85 o 
   0   5   4      284.80      252.04      3.61 o 
   1   5   4     4206.60     4488.78     39.17 o 
   2   5   4     1108.60      980.97     20.41 o 
   3   5   4     1375.32     1282.67     31.23 o 
   4   5   4       81.52       83.73      2.78 o 
   5   5   4       23.31       25.48      2.81 o 
   6   5   4      477.29      465.07     12.79 o 
   7   5   4      867.51      810.21     36.89 o 
  -7   6   4      152.99      146.29      2.94 o 
  -6   6   4      120.28      136.42      2.98 o 
  -5   6   4      347.26      320.41      4.09 o 
  -4   6   4     3964.51     4227.34     48.15 o 
  -3   6   4     2708.91     2737.44     58.71 o 
  -2   6   4     1139.01     1055.80      9.22 o 
  -1   6   4      667.47      590.95      7.63 o 
   0   6   4       21.28       14.88      3.82 o 
   1   6   4      162.56      139.58     10.46 o 
   2   6   4     4344.81     4717.56     56.85 o 
   3   6   4      126.33      123.55      2.41 o 
   4   6   4      143.02      152.03      2.41 o 
   5   6   4      379.18      363.45     11.20 o 
   6   6   4      450.93      420.10      8.22 o 
   7   6   4      130.74      125.56      3.26 o 
  -7   7   4     1991.39     2061.14     37.33 o 
  -6   7   4     1886.85     1945.26     29.81 o 
  -5   7   4      327.91      340.83     10.19 o 
  -4   7   4       37.35       57.44      8.62 o 
  -3   7   4      955.04      922.07     23.90 o 
  -2   7   4      847.69      844.62     16.22 o 
  -1   7   4      769.09      709.20      6.28 o 
   0   7   4     1872.04     1716.56     35.36 o 
   1   7   4     7061.85     6873.46     74.87 o 
   2   7   4     6640.02     6495.52    104.14 o 
   3   7   4     7878.62     8010.45    124.16 o 
   4   7   4     3444.80     3341.99     20.51 o 
   5   7   4     2740.79     2695.39     43.60 o 
   6   7   4     1479.47     1452.22     24.61 o 
   7   7   4     1402.21     1262.32     31.24 o 
  -7   8   4      540.26      566.46      4.97 o 
  -6   8   4     1451.49     1547.56     13.51 o 
  -5   8   4     2655.92     2683.71     17.38 o 
  -4   8   4     1893.41     1889.94     30.12 o 
  -3   8   4     3595.98     3627.40     29.76 o 
  -2   8   4     2861.99     2617.46     31.42 o 
  -1   8   4     3504.74     3327.30     43.61 o 
   0   8   4     2801.16     2584.90     35.74 o 
   1   8   4     1108.01      997.95     12.30 o 
   2   8   4       16.12       28.83      2.88 o 
   3   8   4        1.77        7.95      2.23 o 
   4   8   4        7.67       14.91      2.31 o 
   5   8   4      189.73      196.46      4.12 o 
   6   8   4      457.41      441.82      7.42 o 
  -7   9   4       21.72       20.49      3.04 o 
  -6   9   4        0.09       10.80      3.85 o 
  -5   9   4       85.34       90.21      3.04 o 
  -4   9   4       68.63       65.90      2.82 o 
  -3   9   4       43.32       62.14      2.86 o 
  -2   9   4       66.46       89.40      3.03 o 
  -1   9   4       15.56       25.05      2.48 o 
   0   9   4       21.18       34.53      2.19 o 
   1   9   4      721.58      730.85      4.36 o 
   2   9   4      410.57      455.13     13.28 o 
   3   9   4        1.30        5.74      2.02 o 
   4   9   4        1.90        6.51      2.28 o 
   5   9   4       10.48       14.87      2.67 o 
   6   9   4        0.47        3.79      3.44 o 
  -7  10   4      267.19      259.19      9.94 o 
  -6  10   4      517.79      516.98      7.89 o 
  -5  10   4      739.08      751.37     12.88 o 
  -4  10   4     2288.91     2243.82     35.93 o 
  -3  10   4     3035.04     3010.31     28.59 o 
  -2  10   4     2776.77     2716.45     24.82 o 
  -1  10   4     1932.67     1857.57     22.56 o 
   0  10   4     1202.83     1183.48     13.03 o 
   1  10   4      440.02      423.26      6.19 o 
   2  10   4      690.92      718.56      8.10 o 
   3  10   4      219.76      218.02      6.57 o 
   4  10   4       86.37       97.36      2.69 o 
   5  10   4      186.40      191.65      4.79 o 
   6  10   4      569.95      532.09     14.21 o 
  -6  11   4      648.56      632.12     21.36 o 
  -5  11   4      196.33      226.31      4.79 o 
  -4  11   4       53.22       60.42      5.01 o 
  -3  11   4      202.55      199.70      3.17 o 
  -2  11   4      744.91      732.50      9.19 o 
  -1  11   4     1880.95     1858.05     25.61 o 
   0  11   4     2992.92     3027.96     37.85 o 
   1  11   4     3686.54     3676.93     41.53 o 
   2  11   4     3896.05     3970.05     81.05 o 
   3  11   4     4939.18     4953.70    118.63 o 
   4  11   4     2685.44     2773.24     51.10 o 
   5  11   4     2623.77     2693.45     70.37 o 
   6  11   4     1410.24     1337.96     27.65 o 
  -6  12   4      459.46      436.20     20.07 o 
  -5  12   4      607.88      598.15     23.83 o 
  -4  12   4      417.60      449.63      5.20 o 
  -3  12   4      808.97      812.69     18.95 o 
  -2  12   4      442.21      454.31      5.44 o 
  -1  12   4     1071.94     1087.71     17.76 o 
   0  12   4     1569.91     1467.78     54.42 o 
   1  12   4      545.84      527.28     10.91 o 
   2  12   4       52.47       61.42      2.73 o 
   3  12   4       14.71       30.60      3.04 o 
   4  12   4        2.65       12.70      2.76 o 
   5  12   4        1.44        8.90      2.60 o 
  -6  13   4        8.20       12.91      3.35 o 
  -5  13   4      426.45      429.49      6.24 o 
  -4  13   4       28.47       45.30      3.12 o 
  -3  13   4        2.83       10.82      3.45 o 
  -2  13   4       11.20       35.98      3.06 o 
  -1  13   4       12.54       24.95      3.01 o 
   0  13   4      209.22      205.24      6.48 o 
   1  13   4      252.59      231.41      5.09 o 
   2  13   4      315.77      310.48      3.92 o 
   3  13   4      346.87      344.57      3.82 o 
   4  13   4      227.63      210.51      3.21 o 
   5  13   4       74.76       80.84      3.63 o 
  -5  14   4     1311.71     1306.40     22.70 o 
  -4  14   4     1542.56     1559.41     10.55 o 
  -3  14   4     2486.97     2449.92     75.72 o 
  -2  14   4     2105.58     2144.68      8.30 o 
  -1  14   4     1766.80     1706.81     39.48 o 
   0  14   4     1422.42     1444.63     18.59 o 
   1  14   4      506.80      524.55     14.33 o 
   2  14   4       81.44       85.80      3.52 o 
   3  14   4        0.46        3.57      2.30 o 
   4  14   4       12.05       23.29      5.16 o 
   5  14   4      306.61      284.22      5.31 o 
  -5  15   4      225.64      213.44      9.29 o 
  -4  15   4       21.07       29.53      3.98 o 
  -3  15   4      131.87      138.26      3.43 o 
  -2  15   4       20.70       24.88      3.01 o 
  -1  15   4      366.36      368.54     11.43 o 
   0  15   4     1143.32     1170.46     29.25 o 
   1  15   4     1330.57     1363.65     22.11 o 
   2  15   4     1626.31     1638.66     29.12 o 
   3  15   4      736.38      785.50     14.49 o 
   4  15   4      931.41      940.23     34.84 o 
  -4  16   4       39.52       45.79      4.05 o 
  -3  16   4      278.00      297.88      6.72 o 
  -2  16   4       77.34       89.21      3.18 o 
  -1  16   4      103.97      125.17      4.36 o 
   0  16   4      125.05      121.29      4.37 o 
   1  16   4        8.27       17.00      3.01 o 
   2  16   4       18.85       23.79      3.63 o 
   3  16   4        8.34       12.15      3.20 o 
  -3  17   4      109.68      112.83      3.86 o 
  -2  17   4       13.66       40.68      3.58 o 
  -1  17   4       13.63       27.43      3.27 o 
   0  17   4      663.83      658.19     17.36 o 
   1  17   4      557.80      577.22     13.05 o 
   2  17   4      931.01      927.20     27.98 o 
   3  17   4      465.68      443.53     12.62 o 
  -2  18   4      965.89      913.46      9.18 o 
  -1  18   4     1352.48     1376.43     41.37 o 
   0  18   4     1155.96     1188.40     26.29 o 
   1  18   4      686.54      680.52     14.39 o 
   2  18   4      162.57      170.39      9.98 o 
  -8   1   5      666.24      686.33      8.24 o 
  -7   1   5     1532.91     1527.59     15.66 o 
  -6   1   5     3104.61     3159.43     23.85 o 
  -5   1   5     3248.82     3444.38     52.48 o 
  -4   1   5     3143.49     3071.65     55.96 o 
  -3   1   5       77.59      152.28      2.92 o 
  -2   1   5      632.38      649.07     13.37 o 
  -1   1   5       51.61      101.26      3.53 o 
   0   1   5        4.81        9.38      2.75 o 
   1   1   5      185.20      188.15      8.37 o 
   2   1   5     2661.99     2665.37     32.98 o 
   3   1   5     7950.07     8266.55    195.14 o 
   4   1   5     5548.89     5830.14     59.39 o 
   5   1   5     2285.96     2313.68     21.88 o 
   6   1   5     1449.78     1464.86     15.17 o 
   7   1   5     1667.53     1597.62     52.05 o 
  -8   2   5       28.86       36.28      3.68 o 
  -7   2   5       19.26       24.25      3.91 o 
  -6   2   5      981.27      960.41      6.28 o 
  -5   2   5     2723.80     2829.32     47.66 o 
  -4   2   5     5424.75     5657.39     94.06 o 
  -3   2   5     8624.83     8681.76    113.11 o 
   1   2   5    12437.40    13333.40     63.15 o 
   2   2   5     9401.96    10263.32     84.02 o 
   3   2   5     3153.45     3137.39     31.09 o 
   4   2   5     1912.51     1912.56     48.90 o 
   5   2   5        5.07       16.94      3.51 o 
   6   2   5      160.23      148.60      2.85 o 
   7   2   5      102.80       97.85      3.72 o 
  -8   3   5      514.50      508.71     12.02 o 
  -7   3   5      936.49      982.86      9.87 o 
  -6   3   5      659.88      650.70      7.05 o 
  -5   3   5       63.87       83.80      2.99 o 
  -4   3   5      966.10      932.20     18.07 o 
  -3   3   5      439.59      351.06      3.74 o 
  -2   3   5        8.58        6.76      2.69 o 
  -1   3   5      722.57      706.35      7.09 o 
   0   3   5     1401.61     1440.47      9.78 o 
   1   3   5     2098.10     2099.88     18.33 o 
   2   3   5      804.34      636.28     21.83 o 
   3   3   5      746.00      759.77     11.14 o 
   4   3   5     1961.73     1989.10     32.20 o 
   5   3   5     1953.86     1905.83     27.60 o 
   6   3   5      913.04      948.80     13.47 o 
   7   3   5      784.76      790.64     14.96 o 
  -7   4   5       25.70       24.62      2.99 o 
  -6   4   5       20.78       37.00      3.44 o 
  -5   4   5      588.96      551.98      9.92 o 
  -4   4   5      844.49      862.89     16.41 o 
  -3   4   5      265.08      293.19      3.96 o 
  -2   4   5      513.65      470.81     26.96 o 
  -1   4   5      112.60      102.20      3.52 o 
   0   4   5      171.40      152.23      3.17 o 
   1   4   5     2708.65     2558.32    135.84 o 
   2   4   5      536.42      549.38      8.08 o 
   3   4   5        6.17       11.61      2.20 o 
   4   4   5        1.51        8.58      2.67 o 
   5   4   5       59.22       51.65      2.74 o 
   6   4   5       51.30       55.71      2.60 o 
   7   4   5       50.13       38.42      3.12 o 
  -7   5   5     2293.49     2206.07     45.60 o 
  -6   5   5     4207.59     4349.48     88.69 o 
  -5   5   5     3713.55     3788.97     40.77 o 
  -4   5   5     5112.43     5130.10    112.94 o 
  -3   5   5     1318.13     1223.19     13.43 o 
  -2   5   5      286.46      240.40      6.47 o 
  -1   5   5       18.80       23.23      2.93 o 
   0   5   5      153.87      164.33      3.87 o 
   1   5   5      720.17      735.85      5.11 o 
   2   5   5     1236.98     1122.90     12.76 o 
   3   5   5     6094.43     6365.77     68.32 o 
   4   5   5     7248.14     7429.38     60.96 o 
   5   5   5     4468.20     4350.67    118.68 o 
   6   5   5     2046.72     2042.52     16.77 o 
   7   5   5     2399.77     2240.57     32.49 o 
  -7   6   5       18.92       29.45      3.67 o 
  -6   6   5      510.85      499.62      9.15 o 
  -5   6   5      994.55      929.79     42.28 o 
  -4   6   5     4453.54     4627.49     80.69 o 
  -3   6   5     6829.84     6608.74    179.50 o 
  -2   6   5     5080.06     4790.14     94.80 o 
  -1   6   5     3392.50     3065.03     44.81 o 
   0   6   5     5754.61     5635.11     86.41 o 
   1   6   5     2909.53     2627.02    112.45 o 
   2   6   5     5696.21     5722.01     34.84 o 
   3   6   5     1652.53     1666.57     21.53 o 
   4   6   5      401.59      428.27      3.85 o 
   5   6   5       27.72       29.58      3.83 o 
   6   6   5        3.77        3.95      2.35 o 
   7   6   5      376.19      361.54      6.85 o 
  -7   7   5      375.59      357.34      6.70 o 
  -6   7   5      648.77      659.94      7.71 o 
  -5   7   5       11.29       11.42      2.67 o 
  -4   7   5      399.05      381.62      6.01 o 
  -3   7   5      361.39      362.26      4.29 o 
  -2   7   5      470.25      478.23      7.48 o 
  -1   7   5      325.54      330.87      5.20 o 
   0   7   5       94.68      110.18      2.73 o 
   1   7   5     2041.10     2030.03     83.72 o 
   2   7   5      247.56      227.47      5.12 o 
   3   7   5        0.18        9.50      1.96 o 
   4   7   5       46.67       60.02      2.25 o 
   5   7   5      330.01      336.52      8.39 o 
   6   7   5      317.87      291.32      6.74 o 
  -7   8   5        1.94        7.38      3.62 o 
  -6   8   5        1.54        6.81      3.23 o 
  -5   8   5      820.52      751.38     12.81 o 
  -4   8   5     2301.96     2284.34     28.03 o 
  -3   8   5     2087.12     2052.04     35.59 o 
  -2   8   5     1320.24     1331.46     17.37 o 
  -1   8   5     1389.24     1323.53     29.54 o 
   0   8   5     2778.72     2571.46     74.44 o 
   1   8   5     7579.26     7669.52     66.06 o 
   2   8   5     4114.04     4199.36     26.47 o 
   3   8   5     1044.37      971.00     24.06 o 
   4   8   5      203.53      227.08      4.65 o 
   5   8   5       45.40       62.19      3.96 o 
   6   8   5        5.00        9.73      3.13 o 
  -7   9   5     1870.21     1824.32     29.37 o 
  -6   9   5     3178.61     3218.61     28.19 o 
  -5   9   5     1446.47     1508.50     16.62 o 
  -4   9   5      628.87      681.91      8.75 o 
  -3   9   5      286.79      289.57      3.58 o 
  -2   9   5      431.02      453.55      9.72 o 
  -1   9   5        1.35       16.39      7.53 o 
   0   9   5       18.71       19.70      2.88 o 
   1   9   5     3390.48     3351.02     97.54 o 
   2   9   5     4428.54     4284.06    114.08 o 
   3   9   5     3523.66     3608.69     21.79 o 
   4   9   5     2508.11     2429.38     54.68 o 
   5   9   5     2264.75     2329.22     53.70 o 
   6   9   5     1960.97     1904.31     60.00 o 
  -6  10   5      312.74      289.98      8.02 o 
  -5  10   5      134.66      135.39      3.34 o 
  -4  10   5      723.60      722.90      8.77 o 
  -3  10   5     2243.60     2196.24     15.58 o 
  -2  10   5     4457.27     4599.78     36.34 o 
  -1  10   5     4845.03     4873.27     45.27 o 
   0  10   5     3906.25     3892.58     49.46 o 
   1  10   5      793.14      735.71     11.11 o 
   2  10   5     2031.30     1938.76     47.29 o 
   3  10   5     1844.91     1832.80     40.02 o 
   4  10   5      974.66     1000.73     15.15 o 
   5  10   5      104.52      113.18      3.16 o 
   6  10   5       24.41       20.60      3.23 o 
  -6  11   5       38.57       52.43      3.59 o 
  -5  11   5      626.40      581.26      5.38 o 
  -4  11   5      166.10      150.83      3.62 o 
  -3  11   5        0.00        9.41      2.97 o 
  -2  11   5      120.23      117.28      3.09 o 
  -1  11   5      390.94      403.89      7.10 o 
   0  11   5       72.79       80.24      2.61 o 
   1  11   5      248.93      278.47     10.88 o 
   2  11   5      804.73      769.11     15.13 o 
   3  11   5       44.36       57.01      2.53 o 
   4  11   5        2.90        8.23      2.39 o 
   5  11   5        5.56       15.49      2.69 o 
  -6  12   5      123.32      133.75      3.31 o 
  -5  12   5      399.24      372.88      7.66 o 
  -4  12   5      961.31      990.10     12.22 o 
  -3  12   5     1861.35     1909.01     35.27 o 
  -2  12   5     2844.91     2876.13     52.26 o 
  -1  12   5     3155.76     3114.15     16.05 o 
   0  12   5     1704.04     1560.50     63.99 o 
   1  12   5     1555.37     1551.52     26.67 o 
   2  12   5     1300.69     1321.51      7.49 o 
   3  12   5     1509.52     1550.95     26.75 o 
   4  12   5      446.80      466.51      8.83 o 
   5  12   5       31.71       47.19      3.53 o 
  -5  13   5     1069.78     1140.69     15.85 o 
  -4  13   5      984.54     1025.17     21.25 o 
  -3  13   5     1037.53     1068.88     18.20 o 
  -2  13   5      602.90      619.90      6.56 o 
  -1  13   5        4.85        7.11      2.54 o 
   0  13   5      521.06      478.55      3.90 o 
   1  13   5      835.52      837.07     14.61 o 
   2  13   5      949.14      900.46     30.58 o 
   3  13   5     1312.83     1270.69     43.04 o 
   4  13   5     1801.43     1823.77     36.69 o 
   5  13   5     2154.57     2090.08     49.59 o 
  -5  14   5      296.70      305.69     10.34 o 
  -4  14   5       74.22       86.72      3.29 o 
  -3  14   5      187.72      180.98      3.58 o 
  -2  14   5      446.29      449.94     12.56 o 
  -1  14   5      644.48      673.46     21.91 o 
   0  14   5     2035.33     1985.51     45.19 o 
   1  14   5      692.46      693.73     11.62 o 
   2  14   5       44.37       47.98      3.08 o 
   3  14   5       21.06       23.36      2.98 o 
   4  14   5       99.06      111.82      3.04 o 
  -4  15   5       15.24       31.35      3.61 o 
  -3  15   5      275.29      291.57      4.27 o 
  -2  15   5       84.75       80.78      3.25 o 
  -1  15   5       32.00       42.94      3.30 o 
   0  15   5       22.69       25.87      3.51 o 
   1  15   5        0.18       10.16      2.81 o 
   2  15   5      407.26      415.19     13.23 o 
   3  15   5        7.80       12.51      3.45 o 
   4  15   5      203.76      209.88      8.67 o 
  -4  16   5      694.25      666.27     19.26 o 
  -3  16   5      730.73      766.95     13.64 o 
  -2  16   5     1452.54     1458.61     12.38 o 
  -1  16   5     2606.70     2641.61     74.10 o 
   0  16   5     2553.45     2578.01     95.81 o 
   1  16   5     1916.45     1956.21     34.94 o 
   2  16   5      521.13      524.66     18.98 o 
   3  16   5      359.81      378.89     15.89 o 
  -3  17   5      470.65      467.50     11.55 o 
  -2  17   5      177.65      176.63      6.45 o 
  -1  17   5       27.43       38.01      4.01 o 
   0  17   5      322.44      320.69     11.88 o 
   1  17   5      145.17      172.45      6.73 o 
   2  17   5      226.36      232.74      8.04 o 
  -2  18   5       98.05       96.27      4.40 o 
  -1  18   5        4.06        6.70      3.22 o 
   0  18   5       73.12       78.69      3.80 o 
   1  18   5        0.82        4.44      3.46 o 
  -8   0   6      939.11      895.47      7.56 o 
  -7   0   6     2614.64     2504.32     13.31 o 
  -6   0   6        3.89        8.64      5.71 o 
  -5   0   6      362.34      326.61      4.49 o 
  -4   0   6     1580.20     1720.31     35.96 o 
  -3   0   6     2618.78     2582.49     56.69 o 
  -2   0   6     2854.46     2723.33     19.79 o 
  -1   0   6     1801.03     1432.82     12.43 o 
   3   0   6     8525.92     9069.56     75.20 o 
   4   0   6     3387.55     3401.38     34.71 o 
   5   0   6     2552.58     2606.57     63.27 o 
   6   0   6     6347.68     6076.39    136.01 o 
   7   0   6     1025.75      990.45     26.18 o 
  -8   1   6      302.90      294.05      4.69 o 
  -7   1   6      999.28     1028.70     13.07 o 
  -6   1   6     2536.54     2514.21     51.14 o 
  -5   1   6     2070.92     2076.43     57.20 o 
  -4   1   6     1308.02     1368.42     19.71 o 
  -3   1   6     2639.41     2507.46     29.40 o 
  -2   1   6      967.84      810.30      9.55 o 
  -1   1   6     5240.05     5310.53    131.84 o 
   0   1   6     1965.55     1941.40     38.52 o 
   1   1   6      322.76      289.88     14.69 o 
   2   1   6      459.02      507.30      9.54 o 
   3   1   6      355.53      356.46      4.99 o 
   4   1   6      639.58      628.72     21.95 o 
   5   1   6      166.82      178.24      2.20 o 
   6   1   6      913.21      875.78      7.40 o 
   7   1   6      796.51      733.94      8.38 o 
  -8   2   6      100.64       95.99      4.01 o 
  -7   2   6        9.95       21.15      3.36 o 
  -6   2   6       41.65       46.36      3.68 o 
  -5   2   6        7.51       16.10      2.71 o 
  -4   2   6      100.26      101.31      3.41 o 
  -3   2   6        4.30       10.17      2.42 o 
  -2   2   6      679.20      723.51      6.81 o 
  -1   2   6       71.65       99.52      6.18 o 
   0   2   6       14.14       29.10      2.99 o 
   1   2   6      413.28      416.55      9.61 o 
   2   2   6      232.25      240.78      4.59 o 
   3   2   6        3.93       17.62      2.76 o 
   4   2   6      201.25      180.55      7.20 o 
   5   2   6       52.46       52.89      2.60 o 
   6   2   6      119.93      129.97      2.73 o 
   7   2   6       28.24       25.99      2.89 o 
  -7   3   6     1994.38     1969.97     28.15 o 
  -6   3   6     6311.47     6268.94     89.59 o 
  -5   3   6     6411.23     6619.66    134.71 o 
  -4   3   6     5078.02     4937.09     51.73 o 
  -3   3   6     5742.84     5502.96    225.17 o 
  -2   3   6     2552.51     2237.20     32.16 o 
  -1   3   6     5956.10     6236.07    215.73 o 
   0   3   6     7621.48     8349.24     44.62 o 
   1   3   6      628.03      602.85     15.06 o 
   2   3   6      601.37      608.71     22.02 o 
   3   3   6     1063.18      994.03     21.81 o 
   4   3   6     2568.99     2486.56     26.41 o 
   5   3   6     1309.03     1433.43     20.00 o 
   6   3   6     1391.08     1354.22     24.33 o 
   7   3   6     2133.10     1958.84     32.00 o 
  -7   4   6     1288.69     1193.04     18.81 o 
  -6   4   6        0.34        7.89      3.10 o 
  -5   4   6        5.08        7.53      2.54 o 
  -4   4   6      173.14      183.03      3.71 o 
  -3   4   6      966.40      930.13     18.95 o 
  -2   4   6     4685.29     4745.21     92.83 o 
  -1   4   6     3440.56     3071.47     31.21 o 
   1   4   6     6680.76     6711.33    106.87 o 
   2   4   6     7158.58     7371.78     95.74 o 
   3   4   6     7667.85     7470.85    221.46 o 
   4   4   6     4656.61     4725.14     46.21 o 
   5   4   6     1813.12     1944.58     25.31 o 
   6   4   6     2186.81     2023.15     30.68 o 
  -7   5   6      658.32      667.24      9.00 o 
  -6   5   6      764.29      783.55     11.44 o 
  -5   5   6      291.02      315.76      6.60 o 
  -4   5   6     1051.36     1072.30     34.25 o 
  -3   5   6     3032.07     2937.09     24.98 o 
  -2   5   6     1415.77     1378.35     30.58 o 
  -1   5   6     2667.77     2463.51     26.80 o 
   0   5   6       95.50       97.60      5.00 o 
   1   5   6       74.05       96.46      6.15 o 
   2   5   6        2.01       11.05      2.94 o 
   3   5   6        4.55       10.88      3.37 o 
   4   5   6      117.49      116.93      4.77 o 
   5   5   6       76.11       91.59      3.23 o 
   6   5   6     1316.86     1247.34     38.30 o 
  -7   6   6       21.90       25.59      3.26 o 
  -6   6   6       79.65       68.55      3.56 o 
  -5   6   6       52.77       56.26      3.36 o 
  -4   6   6      183.91      184.28      5.63 o 
  -3   6   6      130.20      147.68      5.11 o 
  -2   6   6      136.04      107.50      3.91 o 
  -1   6   6     2955.18     2996.03     27.12 o 
   0   6   6     1256.57     1164.95     19.50 o 
   1   6   6     2832.44     2755.22     23.66 o 
   2   6   6     1675.32     1622.63     67.92 o 
   3   6   6     1692.85     1696.59     56.96 o 
   4   6   6      513.01      502.85      7.14 o 
   5   6   6      801.76      815.39     15.84 o 
   6   6   6      154.68      160.82      5.37 o 
  -7   7   6     2180.87     2233.72     22.42 o 
  -6   7   6     4046.16     4021.65     31.39 o 
  -5   7   6     3980.32     4111.82     50.09 o 
  -4   7   6     5058.97     4840.36     91.87 o 
  -3   7   6     4917.45     4954.94     90.18 o 
  -2   7   6     3714.95     3665.60    116.69 o 
  -1   7   6     4778.60     4612.07    125.70 o 
   0   7   6     2712.96     2720.10     62.01 o 
   1   7   6       51.80       52.31      2.33 o 
   2   7   6        6.24       22.29      2.76 o 
   3   7   6      380.40      383.93      8.65 o 
   4   7   6     1785.65     1651.19     23.20 o 
   5   7   6     1024.05     1037.46     29.43 o 
   6   7   6     1706.22     1637.83     53.66 o 
  -7   8   6      477.76      437.76      6.40 o 
  -6   8   6      179.11      204.63      4.34 o 
  -5   8   6       66.25       74.17      4.49 o 
  -4   8   6      262.20      270.40      4.49 o 
  -3   8   6     1556.86     1535.00     12.30 o 
  -2   8   6     3708.64     3720.88     40.77 o 
  -1   8   6     1873.97     1719.01     41.87 o 
   0   8   6     3315.32     3330.50     43.68 o 
   1   8   6     3867.59     3901.19     80.55 o 
   2   8   6     6146.39     6383.05     51.56 o 
   3   8   6     5292.57     5299.60     71.66 o 
   4   8   6     2743.50     2712.74     95.70 o 
   5   8   6     1045.76     1102.46     28.84 o 
   6   8   6      567.10      552.10     16.08 o 
  -7   9   6        1.25        1.64      3.06 o 
  -6   9   6       19.67       18.67      3.10 o 
  -5   9   6       31.08       33.95      2.83 o 
  -4   9   6      353.45      337.78      5.20 o 
  -3   9   6     1094.73     1084.32      8.39 o 
  -2   9   6      130.44      121.59      3.37 o 
  -1   9   6        3.86       11.09      3.20 o 
   0   9   6      232.63      227.50      4.86 o 
   1   9   6       32.76       53.45      2.64 o 
   2   9   6      312.35      311.47      3.20 o 
   3   9   6      194.74      188.41      5.54 o 
   4   9   6       41.98       46.19      3.11 o 
   5   9   6      149.03      151.56      5.06 o 
   6   9   6      224.59      226.32      4.57 o 
  -6  10   6      489.54      490.43     10.99 o 
  -5  10   6       51.65       51.11      3.02 o 
  -4  10   6      505.29      511.24      7.27 o 
  -3  10   6      963.97      961.76     19.05 o 
  -2  10   6      977.37      926.65     14.18 o 
  -1  10   6     1215.54     1165.96     23.93 o 
   0  10   6     1168.15     1127.53      8.79 o 
   1  10   6     6488.33     6528.63    131.76 o 
   2  10   6     4210.04     4226.71     36.12 o 
   3  10   6     3219.63     3171.54     55.39 o 
   4  10   6     1299.81     1241.21     36.66 o 
   5  10   6      501.77      493.61     19.84 o 
  -6  11   6     1149.30     1127.90     21.23 o 
  -5  11   6     2098.07     2129.31     46.52 o 
  -4  11   6     4089.32     4160.17    138.05 o 
  -3  11   6     3731.24     3656.26     78.39 o 
  -2  11   6     3200.47     3089.60     68.09 o 
  -1  11   6     1567.78     1594.83     23.73 o 
   0  11   6      120.53      135.96      2.95 o 
   1  11   6       83.43       88.55      2.85 o 
   2  11   6      387.74      392.25      3.67 o 
   3  11   6        8.93       15.96      2.48 o 
   4  11   6     1247.32     1249.49     20.96 o 
   5  11   6     1074.90      989.46     15.42 o 
  -6  12   6       10.69       14.13      3.33 o 
  -5  12   6       69.32       89.37      4.20 o 
  -4  12   6       18.10       25.85      3.04 o 
  -3  12   6      517.14      532.14      7.33 o 
  -2  12   6     1646.74     1572.07     36.36 o 
  -1  12   6     2430.93     2455.20     43.53 o 
   0  12   6     1751.57     1698.01     24.51 o 
   1  12   6     1027.49      971.24     67.84 o 
   2  12   6     1727.31     1801.10     35.83 o 
   3  12   6     2359.66     2341.11     57.44 o 
   4  12   6     1636.61     1622.16     30.46 o 
   5  12   6     1328.55     1262.33     40.70 o 
  -5  13   6      114.09      119.93      3.58 o 
  -4  13   6       37.40       44.61      3.54 o 
  -3  13   6      232.46      248.77      4.10 o 
  -2  13   6      619.45      620.73      9.11 o 
  -1  13   6      367.74      361.37      4.14 o 
   0  13   6        6.14       20.88      2.64 o 
   1  13   6       21.39       27.59      2.83 o 
   2  13   6        8.82       22.18      3.08 o 
   3  13   6        5.43       14.85      2.63 o 
   4  13   6        9.81       21.24      3.54 o 
  -5  14   6        0.02        4.76      3.66 o 
  -4  14   6       18.86       31.60      4.27 o 
  -3  14   6      296.05      320.01      9.11 o 
  -2  14   6      743.22      773.78     17.42 o 
  -1  14   6     1115.83     1102.23      6.08 o 
   0  14   6     1158.68     1164.34     27.76 o 
   1  14   6     2542.48     2308.55    185.67 o 
   2  14   6     1555.26     1575.39     44.73 o 
   3  14   6     1800.20     1888.24     28.36 o 
   4  14   6     1265.13     1271.44     27.54 o 
  -4  15   6     2790.51     2746.08     47.38 o 
  -3  15   6     1243.26     1288.20     28.83 o 
  -2  15   6      993.14      989.34     15.83 o 
  -1  15   6     1176.89     1218.07     17.71 o 
   0  15   6      517.75      553.52     14.52 o 
   1  15   6      655.04      657.31     22.17 o 
   2  15   6        0.02        8.62      2.92 o 
   3  15   6      362.54      371.01      8.08 o 
  -3  16   6       37.90       38.64      4.09 o 
  -2  16   6       20.93       24.54      3.68 o 
  -1  16   6      217.91      223.67      3.94 o 
   0  16   6      149.59      148.62      3.70 o 
   1  16   6      100.16      103.49      4.74 o 
   2  16   6      138.37      144.30      5.96 o 
   3  16   6      204.96      194.75      6.98 o 
  -2  17   6       86.25       88.58      3.44 o 
  -1  17   6      119.33      123.71      4.32 o 
   0  17   6      207.35      212.35      5.60 o 
   1  17   6       62.95       69.13      3.38 o 
   2  17   6        2.06        8.69      3.67 o 
  -1  18   6     1503.64     1483.00     58.39 o 
   0  18   6     1883.58     2043.39     25.65 o 
  -7   1   7      464.53      450.09      4.82 o 
  -6   1   7     1515.00     1555.79     29.00 o 
  -5   1   7     3582.58     3647.31     47.41 o 
  -4   1   7     2918.56     3011.78     34.77 o 
  -3   1   7     3383.43     3274.56     72.13 o 
  -2   1   7     2385.34     2328.48     16.06 o 
   0   1   7    10658.74    11628.18     61.28 o 
   1   1   7     5899.97     6233.65     85.34 o 
   2   1   7     3343.06     3300.17     66.09 o 
   3   1   7       20.41       22.56      2.67 o 
   4   1   7       11.06       19.07      1.80 o 
   5   1   7      625.07      622.97      7.64 o 
   6   1   7       30.94       35.55      3.45 o 
  -7   2   7     3959.71     3933.11     51.43 o 
  -6   2   7     2109.87     2197.09     32.55 o 
  -5   2   7     1115.75     1100.58     20.08 o 
  -4   2   7     1670.94     1638.28     24.14 o 
  -3   2   7     1225.73     1179.46     11.24 o 
  -2   2   7      288.96      352.07      7.43 o 
  -1   2   7        0.57       17.55      4.17 o 
   0   2   7     6257.08     6579.73    116.41 o 
   1   2   7     7341.67     7475.61    159.60 o 
   2   2   7     4976.72     5193.54     64.86 o 
   3   2   7     7630.20     7820.40    132.56 o 
   4   2   7     6904.66     7147.68     72.46 o 
   5   2   7     4672.26     4570.25    137.10 o 
   6   2   7     4329.68     4356.95     24.92 o 
  -7   3   7       92.51       97.07      3.72 o 
  -6   3   7      238.11      248.91      6.21 o 
  -5   3   7     1294.97     1210.53     17.30 o 
  -4   3   7      572.04      582.07     12.58 o 
  -3   3   7     3549.68     3551.54     31.71 o 
  -2   3   7     2424.81     2140.52     40.51 o 
  -1   3   7     4146.71     4098.87     20.15 o 
   0   3   7     2553.20     2306.54     67.28 o 
   1   3   7     2775.41     2755.13     45.90 o 
   2   3   7     2492.23     2469.50     26.96 o 
   3   3   7      771.29      748.38     15.07 o 
   4   3   7       71.75       76.36      3.34 o 
   5   3   7      162.15      145.19      3.52 o 
   6   3   7      172.91      168.80      3.17 o 
  -7   4   7       20.21       31.98      3.78 o 
  -6   4   7        5.56       12.72      2.83 o 
  -5   4   7      155.77      148.86      3.56 o 
  -4   4   7     1015.44     1014.27     38.89 o 
  -3   4   7     1359.40     1330.24     20.32 o 
  -2   4   7     1164.51     1139.81     27.50 o 
  -1   4   7     3324.67     3453.75     37.86 o 
   0   4   7      970.80      920.82     29.14 o 
   1   4   7       29.28       36.36      8.62 o 
   2   4   7      142.56      144.30      3.47 o 
   3   4   7       25.13       31.38      2.65 o 
   4   4   7      326.08      349.78      3.37 o 
   5   4   7     2311.46     2198.77     19.70 o 
   6   4   7      396.48      424.61      6.13 o 
  -7   5   7     1270.25     1291.22     10.64 o 
  -6   5   7     2108.93     2165.62     20.82 o 
  -5   5   7     2086.59     2129.59     36.02 o 
  -4   5   7     3482.17     3390.57     81.99 o 
  -3   5   7     7229.56     7444.42    163.84 o 
  -2   5   7    10391.15    10401.59    227.15 o 
  -1   5   7    14720.74    14369.89     77.26 o 
   0   5   7     7091.25     6791.22    145.51 o 
   1   5   7     1552.97     1524.46     22.07 o 
   2   5   7     1995.37     1887.85     62.10 o 
   3   5   7      931.79      934.22      4.91 o 
   4   5   7      265.09      277.70     10.07 o 
   5   5   7        3.58        9.56      3.48 o 
   6   5   7      481.99      401.61     16.43 o 
  -7   6   7     2746.91     2713.33     55.58 o 
  -6   6   7     2706.60     2718.88     87.17 o 
  -5   6   7     2093.80     2010.29     50.32 o 
  -4   6   7      832.13      832.14     11.11 o 
  -3   6   7       60.91       56.72      3.71 o 
  -2   6   7      420.17      411.75      5.82 o 
  -1   6   7      563.39      575.27      8.47 o 
   0   6   7      486.62      418.29     11.03 o 
   1   6   7     2291.32     2199.54     41.54 o 
   2   6   7     5023.92     5262.02     54.72 o 
   3   6   7     7052.50     6864.13    235.81 o 
   4   6   7     1580.86     1551.12     67.43 o 
   5   6   7     2132.40     2155.38     39.78 o 
   6   6   7     3223.38     3029.93     56.46 o 
  -7   7   7       15.83       20.38      3.58 o 
  -6   7   7       63.82       74.17      3.95 o 
  -5   7   7     1078.48      995.05     33.93 o 
  -4   7   7      407.61      392.52      4.72 o 
  -3   7   7     1802.26     1761.79      9.85 o 
  -2   7   7       70.81       66.38      4.40 o 
  -1   7   7       35.84       37.23      3.02 o 
   0   7   7      676.55      672.35      7.46 o 
   1   7   7     1315.90     1324.31      7.90 o 
   2   7   7      240.44      220.04      7.83 o 
   3   7   7        9.08       13.08      3.75 o 
   4   7   7       81.42       76.11      3.12 o 
   5   7   7       23.51       44.78      3.44 o 
   6   7   7       13.28       19.47      3.26 o 
  -7   8   7      433.90      452.35      4.99 o 
  -6   8   7      407.16      422.83      7.48 o 
  -5   8   7      386.60      381.38      4.39 o 
  -4   8   7       74.13       81.50      3.19 o 
  -3   8   7      152.63      163.21      6.53 o 
  -2   8   7      331.37      336.64     12.12 o 
  -1   8   7     1158.03     1157.47     31.27 o 
   0   8   7      755.44      721.14     21.89 o 
   1   8   7     1693.68     1651.40     12.97 o 
   2   8   7     2956.05     2890.74     52.30 o 
   3   8   7     2480.62     2419.71     57.72 o 
   4   8   7      299.16      317.98     10.38 o 
   5   8   7     1903.60     1860.84     18.54 o 
   6   8   7      900.80      861.06     13.94 o 
  -6   9   7      582.67      575.97      9.63 o 
  -5   9   7     1289.35     1312.47     36.69 o 
  -4   9   7     4320.22     4216.17     56.48 o 
  -3   9   7     5596.03     5749.93    111.81 o 
  -2   9   7     6296.65     5972.59     55.46 o 
  -1   9   7     5766.37     5805.97     61.57 o 
   0   9   7     5508.69     5461.58    119.08 o 
   1   9   7     4327.28     4284.43     30.34 o 
   2   9   7     3096.92     3233.61     29.44 o 
   3   9   7     1221.36     1243.32     19.44 o 
   4   9   7      488.88      461.73      8.22 o 
   5   9   7        0.44        5.68      3.49 o 
  -6  10   7      734.17      731.04      8.42 o 
  -5  10   7      824.62      801.55     21.36 o 
  -4  10   7      444.95      464.18      4.63 o 
  -3  10   7       18.83       16.50      2.61 o 
  -2  10   7       98.70      110.43      5.49 o 
  -1  10   7     1251.46     1237.14     17.61 o 
   0  10   7     1136.28     1061.73     19.93 o 
   1  10   7      972.23      944.91     20.26 o 
   2  10   7     1161.60     1160.48     32.81 o 
   3  10   7     3131.18     3231.58     78.90 o 
   4  10   7     1109.37     1062.54     23.14 o 
   5  10   7     3034.02     2882.37     98.11 o 
  -6  11   7        0.28        0.70      3.45 o 
  -5  11   7        1.57       11.93      3.82 o 
  -4  11   7      218.84      225.33      5.67 o 
  -3  11   7       16.56       20.41      3.32 o 
  -2  11   7        0.02        4.87      2.57 o 
  -1  11   7        2.81       11.42      2.60 o 
   0  11   7       26.72       42.23      3.23 o 
   1  11   7       15.26       15.76      2.67 o 
   2  11   7        0.68        6.47      2.81 o 
   3  11   7      164.86      157.82      5.01 o 
   4  11   7      136.41      159.35      5.02 o 
   5  11   7        1.56        4.95      3.75 o 
  -5  12   7      830.95      857.29     23.20 o 
  -4  12   7      283.59      290.29      8.96 o 
  -3  12   7        2.77        7.74      3.21 o 
  -2  12   7      376.33      390.01      4.58 o 
  -1  12   7      177.30      176.54      3.74 o 
   0  12   7      423.14      419.24     14.40 o 
   1  12   7      819.01      830.16      7.71 o 
   2  12   7     2046.38     2084.78     25.05 o 
   3  12   7     2462.04     2438.68     48.05 o 
   4  12   7      763.49      763.14     21.35 o 
  -5  13   7     1148.91     1131.89     79.22 o 
  -4  13   7     3066.61     3102.50     79.08 o 
  -3  13   7     2265.52     2373.61     24.38 o 
  -2  13   7     3250.87     3319.99     54.77 o 
  -1  13   7     4033.62     4027.86    109.68 o 
   0  13   7     2170.05     2306.06     45.82 o 
   1  13   7     2232.51     2292.53     45.31 o 
   2  13   7     1581.00     1567.95     43.18 o 
   3  13   7      368.14      395.55      8.41 o 
   4  13   7      182.57      177.90      4.97 o 
  -4  14   7      361.10      382.46     19.08 o 
  -3  14   7       44.47       48.04      3.11 o 
  -2  14   7       29.28       46.80      3.76 o 
  -1  14   7      771.96      712.56      7.28 o 
   0  14   7        0.47        3.90      3.06 o 
   1  14   7      145.40      153.35      3.42 o 
   2  14   7      125.58      138.65      4.20 o 
   3  14   7      576.74      618.62     13.70 o 
  -4  15   7      316.54      290.54     42.51 o 
  -3  15   7      111.73      112.18      4.71 o 
  -2  15   7       61.36       73.60      3.55 o 
  -1  15   7      339.84      335.66      8.20 o 
   0  15   7      308.96      298.27      3.89 o 
   1  15   7      406.09      406.16      4.57 o 
   2  15   7       73.36       91.58      3.61 o 
   3  15   7       33.52       35.76      3.99 o 
  -3  16   7        1.24        7.38      4.24 o 
  -2  16   7       17.78       19.78      3.53 o 
  -1  16   7       41.15       41.61      3.43 o 
   0  16   7      184.43      183.53      4.99 o 
   1  16   7      470.95      495.15     10.66 o 
   2  16   7     1582.30     1557.16     52.30 o 
  -2  17   7     1234.72     1056.40    117.88 o 
  -1  17   7     2154.17     1986.81     34.93 o 
   0  17   7      550.62      534.66     19.92 o 
   1  17   7     1153.04     1097.75     43.45 o 
  -7   0   8     1011.31     1101.98     30.00 o 
  -6   0   8     3900.74     4047.04    174.60 o 
  -5   0   8     7955.09     7908.87     45.74 o 
  -4   0   8     4887.62     5021.15    100.13 o 
  -3   0   8     5289.91     5274.01     26.36 o 
  -2   0   8       75.81      104.73      4.54 o 
  -1   0   8      201.24      170.29      7.72 o 
   0   0   8     2705.77     2959.92     81.69 o 
   1   0   8     1409.60     1440.67     21.63 o 
   2   0   8      894.14      894.59     61.71 o 
   3   0   8     1745.69     1878.40     12.02 o 
   4   0   8     5768.06     5767.72    116.86 o 
   5   0   8     1882.31     1903.51     34.44 o 
   6   0   8     1669.04     1736.99     26.20 o 
  -7   1   8       45.37       58.97      4.16 o 
  -6   1   8      349.65      325.01      6.90 o 
  -5   1   8      179.40      189.73      3.56 o 
  -4   1   8      414.70      410.90      7.11 o 
  -3   1   8     1137.65     1149.36     15.62 o 
  -2   1   8     4033.81     3870.52     18.99 o 
  -1   1   8     3325.04     3092.75     73.80 o 
   0   1   8     3506.45     3356.11     45.35 o 
   1   1   8     4799.15     5062.60     63.37 o 
   2   1   8     6010.75     6077.68    187.61 o 
   3   1   8     3704.91     3712.12     98.53 o 
   4   1   8     1752.85     1713.26     46.95 o 
   5   1   8     1169.56     1111.73     18.02 o 
   6   1   8      327.66      323.22      3.80 o 
  -7   2   8       30.29       33.64      3.62 o 
  -6   2   8      112.22      120.62      3.21 o 
  -5   2   8      842.69      866.63     17.79 o 
  -4   2   8      955.47      876.43     25.40 o 
  -3   2   8       36.26       44.28      3.13 o 
  -2   2   8      263.13      248.32      4.24 o 
  -1   2   8      101.15       82.99      3.21 o 
   0   2   8      512.23      528.21      7.86 o 
   1   2   8      894.97      895.84     11.28 o 
   2   2   8       12.08       34.40      8.09 o 
   3   2   8     1143.84     1143.74     12.22 o 
   4   2   8        4.06        8.93      2.43 o 
   5   2   8       13.95        9.29      2.81 o 
   6   2   8       25.96       29.38      3.02 o 
  -7   3   8        9.30       13.57      3.09 o 
  -6   3   8        0.06        5.09      3.01 o 
  -5   3   8      409.20      413.32      9.04 o 
  -4   3   8      495.67      470.30      8.93 o 
  -3   3   8      648.29      635.44      9.88 o 
  -2   3   8     4850.05     4643.52     37.84 o 
  -1   3   8     4467.90     4178.32    108.42 o 
   0   3   8     6065.89     5666.47    161.12 o 
   1   3   8     7355.90     7634.59    102.11 o 
   2   3   8     3682.70     3727.26     95.01 o 
   3   3   8     1237.70     1282.37     21.17 o 
   4   3   8     2535.57     2493.68     81.32 o 
   5   3   8      817.66      834.83     10.90 o 
   6   3   8      362.88      338.45     11.09 o 
  -7   4   8     2158.61     2121.41     87.50 o 
  -6   4   8     3790.31     3956.42     48.90 o 
  -5   4   8     4185.53     4168.30    140.28 o 
  -4   4   8     3129.03     3191.86     48.51 o 
  -3   4   8     9247.66     9553.02     63.49 o 
  -2   4   8     4428.64     4422.12     29.33 o 
  -1   4   8     1966.86     1879.21     11.14 o 
   0   4   8      652.63      604.12     21.68 o 
   1   4   8        8.38        9.91      3.20 o 
   2   4   8      414.81      410.62      7.78 o 
   3   4   8       51.61       70.48      5.72 o 
   4   4   8     2110.25     2133.76     63.82 o 
   5   4   8     2551.18     2487.56     58.86 o 
   6   4   8     3121.73     3089.87     50.33 o 
  -7   5   8       27.95       37.85      3.10 o 
  -6   5   8      369.42      354.93      9.28 o 
  -5   5   8      125.34      116.75      4.23 o 
  -4   5   8      214.71      221.43      4.24 o 
  -3   5   8      754.14      724.87      7.10 o 
  -2   5   8      790.92      789.08     11.96 o 
  -1   5   8      358.03      357.02      4.50 o 
   0   5   8      390.50      386.13     15.07 o 
   1   5   8      327.90      339.59      8.37 o 
   2   5   8     1789.15     1790.39     34.66 o 
   3   5   8     1560.57     1599.10     21.45 o 
   4   5   8      164.94      177.88      4.54 o 
   5   5   8      228.56      203.84      9.02 o 
   6   5   8       31.02       32.52      4.05 o 
  -7   6   8      536.72      532.82      8.45 o 
  -6   6   8      229.42      259.51      4.43 o 
  -5   6   8      569.89      569.20     14.63 o 
  -4   6   8      846.88      823.95     20.84 o 
  -3   6   8        1.29        8.21      3.52 o 
  -2   6   8     4053.79     4100.86    146.52 o 
  -1   6   8       46.97       42.92      4.23 o 
   0   6   8      130.66      142.11      3.01 o 
   1   6   8        2.07        8.44      3.13 o 
   2   6   8      150.97      141.05      2.79 o 
   3   6   8     1168.68     1112.15     16.10 o 
   4   6   8       77.68       75.10      2.58 o 
   5   6   8      796.82      676.21     20.26 o 
   6   6   8      692.42      612.20     18.91 o 
  -7   7   8      108.71      105.39      3.61 o 
  -6   7   8       16.67       26.96      3.63 o 
  -5   7   8      235.49      239.45      4.64 o 
  -4   7   8     1170.74     1165.66     30.41 o 
  -3   7   8      693.53      677.18      6.05 o 
  -2   7   8     3746.82     3771.35    188.56 o 
  -1   7   8     5317.09     5252.62    236.67 o 
   0   7   8     7189.12     7243.03     49.17 o 
   1   7   8     8053.51     8253.38     79.03 o 
   2   7   8     5304.87     5498.76     50.66 o 
   3   7   8     1200.27     1219.06     29.44 o 
   4   7   8     3544.37     3717.22     55.12 o 
   5   7   8     1020.42      997.50     43.34 o 
  -6   8   8     2467.57     2620.27     28.15 o 
  -5   8   8     1689.74     1740.82     18.62 o 
  -4   8   8     1233.66     1185.18     87.92 o 
  -3   8   8     2637.73     2632.67     62.58 o 
  -2   8   8     4358.10     4503.37     58.52 o 
  -1   8   8     1606.05     1586.63      9.29 o 
   0   8   8      627.40      588.97     20.92 o 
   1   8   8      140.32      129.52      4.94 o 
   2   8   8      540.56      561.30      7.55 o 
   3   8   8      149.46      163.63      7.73 o 
   4   8   8      214.88      247.88      4.64 o 
   5   8   8     1014.39      963.54     44.63 o 
  -6   9   8       17.47       18.71      4.06 o 
  -5   9   8       51.01       55.31      3.60 o 
  -4   9   8      141.29      147.19      7.05 o 
  -3   9   8        0.54        3.27      3.35 o 
  -2   9   8      187.83      183.09      8.74 o 
  -1   9   8       16.19       18.38      3.20 o 
   0   9   8      122.17      116.00      3.47 o 
   1   9   8       13.39       30.25      9.91 o 
   2   9   8        5.57       13.58      2.61 o 
   3   9   8      169.63      168.48      4.97 o 
   4   9   8      118.98      117.41      4.94 o 
   5   9   8        0.68        8.18      3.47 o 
  -6  10   8      778.08      740.84    106.12 o 
  -5  10   8      596.50      578.04     15.43 o 
  -4  10   8      569.62      593.64      8.52 o 
  -3  10   8      173.15      179.44      3.72 o 
  -2  10   8     3855.22     3724.02    228.30 o 
  -1  10   8      175.62      181.67      3.67 o 
   0  10   8        3.11        9.95      2.52 o 
   1  10   8      323.04      308.33      4.94 o 
   2  10   8     1106.49     1050.61     52.02 o 
   3  10   8      609.20      646.35      6.97 o 
   4  10   8       12.13       17.73      3.28 o 
   5  10   8     1428.97     1281.26     33.31 o 
  -6  11   8       45.63       25.00     16.38 o 
  -5  11   8       10.36        8.18      3.75 o 
  -4  11   8      580.01      564.22     38.19 o 
  -3  11   8      208.12      220.70      9.28 o 
  -2  11   8     3135.12     3139.97     41.23 o 
  -1  11   8     6015.31     5829.15    232.42 o 
   0  11   8     4848.23     4691.96    103.11 o 
   1  11   8     3584.11     3632.52     63.22 o 
   2  11   8     3645.96     3832.81     63.78 o 
   3  11   8     1304.90     1250.77     76.48 o 
   4  11   8     3894.58     3579.43    113.83 o 
  -5  12   8      526.08      451.30    114.55 o 
  -4  12   8      900.81      873.17     15.44 o 
  -3  12   8      203.17      233.15     16.80 o 
  -2  12   8     1218.76     1211.45     23.31 o 
  -1  12   8       27.03       33.67      3.90 o 
   0  12   8       87.36       87.91      2.89 o 
   1  12   8        2.85       11.18      3.03 o 
   2  12   8        0.98       24.89      4.68 o 
   3  12   8      344.42      343.07      5.32 o 
   4  12   8       58.37       77.17      3.40 o 
  -5  13   8        1.95        4.80      4.61 o 
  -4  13   8      132.98      134.68     23.57 o 
  -3  13   8       59.97       71.91      4.19 o 
  -2  13   8       29.70       29.63      3.73 o 
  -1  13   8     1026.70     1008.23     36.53 o 
   0  13   8        5.11       12.86      2.65 o 
   1  13   8       11.30       17.74      3.11 o 
   2  13   8       43.97       50.84      2.84 o 
   3  13   8       25.01       26.69      3.21 o 
  -4  14   8     1509.31     1512.75    324.70 o 
  -3  14   8     1152.95     1097.06     83.59 o 
  -2  14   8     1625.87     1560.98     55.55 o 
  -1  14   8      125.77      143.90      4.85 o 
   0  14   8       59.96       66.48      2.89 o 
   1  14   8       22.09       27.43      2.65 o 
   2  14   8      283.87      272.94     10.60 o 
   3  14   8      213.73      192.67      7.97 o 
  -3  15   8      378.93      397.25     63.98 o 
  -2  15   8      968.09      890.91     64.18 o 
  -1  15   8     1433.60     1500.21     31.93 o 
   0  15   8     1057.56     1076.54     11.09 o 
   1  15   8     1944.38     1899.85     47.44 o 
   2  15   8     2431.76     2297.13     90.44 o 
  -2  16   8      375.81      345.44     55.75 o 
  -1  16   8        4.70       12.07      3.68 o 
   0  16   8      263.47      258.01     10.93 o 
   1  16   8      172.98      183.88      4.00 o 
  -7   1   9      311.65      333.05      7.67 o 
  -6   1   9      658.99      670.25      6.37 o 
  -5   1   9      119.25      125.03      2.99 o 
  -4   1   9      281.21      266.86      3.56 o 
  -3   1   9      386.36      429.10      5.23 o 
  -2   1   9      385.69      365.71      4.76 o 
  -1   1   9     1808.05     1739.41     47.60 o 
   0   1   9     3720.26     3697.68    140.90 o 
   1   1   9     4323.98     4228.86    181.81 o 
   2   1   9      736.42      736.67     23.59 o 
   3   1   9     1943.10     2101.99     14.53 o 
   4   1   9     2210.00     2291.78     55.11 o 
   5   1   9     2420.65     2357.36     54.88 o 
   6   1   9     2255.30     2017.58     63.81 o 
  -7   2   9      603.53      602.69     15.30 o 
  -6   2   9     1803.30     1912.63     33.92 o 
  -5   2   9     3708.72     3675.92     85.48 o 
  -4   2   9      133.49      127.78      3.50 o 
  -3   2   9    11845.55    12141.11    423.09 o 
  -2   2   9     6805.05     6843.16    111.86 o 
  -1   2   9     3941.53     3698.84    174.99 o 
   0   2   9     5157.14     5225.08     96.92 o 
   1   2   9     1473.93     1397.39     27.52 o 
   2   2   9      780.14      780.85     12.57 o 
   3   2   9     4083.77     4162.10     50.90 o 
   4   2   9       21.40       23.55      2.36 o 
   5   2   9      218.12      231.70      3.62 o 
   6   2   9      639.79      624.75     15.70 o 
  -7   3   9       37.11       45.42      3.16 o 
  -6   3   9      475.85      481.76     11.91 o 
  -5   3   9       87.24       82.31      4.07 o 
  -4   3   9      420.83      410.53      5.26 o 
  -3   3   9      180.01      170.01     14.38 o 
  -2   3   9      878.32      879.28      8.04 o 
  -1   3   9     1196.36     1160.67     47.80 o 
   0   3   9     1214.90     1153.21     24.36 o 
   1   3   9     1415.90     1377.50     22.04 o 
   2   3   9       26.79       36.99      3.41 o 
   3   3   9     2573.59     2646.94     52.62 o 
   4   3   9     1862.65     1884.03     17.35 o 
   5   3   9     1023.69      986.00     11.09 o 
   6   3   9      861.90      797.99     19.36 o 
  -7   4   9      245.84      229.80      5.27 o 
  -6   4   9     1099.01     1089.34     30.91 o 
  -5   4   9      413.66      449.33     10.74 o 
  -4   4   9      707.24      713.97      8.65 o 
  -3   4   9       26.07       30.64      4.57 o 
  -2   4   9      984.58     1019.28     18.24 o 
  -1   4   9     1890.38     1908.53     48.70 o 
   0   4   9     1771.76     1724.99     44.51 o 
   1   4   9        2.10        9.42      2.95 o 
   2   4   9        1.08        3.11      2.47 o 
   3   4   9      424.91      425.78      9.78 o 
   4   4   9       23.44       28.67      3.14 o 
   5   4   9       19.70       23.03      3.24 o 
  -7   5   9     1046.56     1040.96     10.73 o 
  -6   5   9      615.33      599.71     21.97 o 
  -5   5   9       33.73       33.89      3.77 o 
  -4   5   9      239.65      222.90      7.75 o 
  -3   5   9      919.32      939.23     12.65 o 
  -2   5   9      435.38      434.22     10.62 o 
  -1   5   9      797.02      825.72      8.06 o 
   0   5   9     2206.26     2235.74     30.87 o 
   1   5   9     4434.97     4530.50     49.42 o 
   2   5   9     1169.69     1125.35     41.68 o 
   3   5   9      927.64      939.44     35.53 o 
   4   5   9     3880.74     3700.19    183.92 o 
   5   5   9     2274.52     2269.17     35.09 o 
  -7   6   9      527.58      428.38    171.38 o 
  -6   6   9      963.15     1033.33     11.47 o 
  -5   6   9     2909.25     2859.17     80.71 o 
  -4   6   9     2090.46     1986.86     11.08 o 
  -3   6   9     8283.93     8331.02     66.24 o 
  -2   6   9     4371.56     4361.15    101.91 o 
  -1   6   9     2200.68     2092.57     11.38 o 
   0   6   9     1999.55     1971.26     38.68 o 
   1   6   9     2150.18     2032.43     34.71 o 
   2   6   9      219.86      209.01      6.36 o 
   3   6   9      976.18     1007.40     41.74 o 
   4   6   9      328.60      341.41      7.80 o 
   5   6   9      223.22      228.32      8.91 o 
  -6   7   9      568.74      569.66     20.46 o 
  -5   7   9       82.35       86.02      3.92 o 
  -4   7   9       70.22       84.55      5.32 o 
  -3   7   9        3.31        8.69      3.65 o 
  -2   7   9      276.26      253.38      5.21 o 
  -1   7   9      443.52      418.23      5.50 o 
   0   7   9      703.99      669.86     12.15 o 
   1   7   9       60.00       61.35      2.74 o 
   2   7   9        7.45       12.05      2.59 o 
   3   7   9      820.21      813.44     35.39 o 
   4   7   9      100.90      114.93      3.24 o 
   5   7   9       84.72       87.98      3.99 o 
  -6   8   9      546.20      518.20     87.16 o 
  -5   8   9      189.28      195.03     10.94 o 
  -4   8   9     1900.49     1908.39     78.19 o 
  -3   8   9      194.36      210.10     26.37 o 
  -2   8   9     1494.55     1484.19     34.85 o 
  -1   8   9      814.55      811.46     21.20 o 
   0   8   9      757.85      774.07     10.28 o 
   1   8   9      140.44      134.69      3.43 o 
   2   8   9      419.28      421.94      4.43 o 
   3   8   9      154.67      153.62      4.99 o 
   4   8   9       43.36       40.28      3.17 o 
   5   8   9      151.04      165.69      3.78 o 
  -6   9   9     1141.51     1042.61    309.32 o 
  -5   9   9      280.19      259.65      4.92 o 
  -4   9   9        0.33        6.67      3.81 o 
  -3   9   9       61.52       61.29      5.55 o 
  -2   9   9     1831.17     1788.87    126.10 o 
  -1   9   9      173.93      161.82     12.49 o 
   0   9   9      482.48      519.52     10.32 o 
   1   9   9     4763.26     4759.00    111.48 o 
   2   9   9     5747.64     6072.35    136.22 o 
   3   9   9     3117.60     3043.05     70.87 o 
   4   9   9     4518.34     4551.43    101.29 o 
   5   9   9      868.55      742.90      9.20 o 
  -6  10   9      446.20      420.51    128.61 o 
  -5  10   9      933.77      921.41     24.10 o 
  -4  10   9     1201.26     1156.09     28.70 o 
  -3  10   9      857.32      873.96      6.99 o 
  -2  10   9     1053.33     1122.93     10.37 o 
  -1  10   9     1018.62      995.77     27.95 o 
   0  10   9      975.03      938.07     21.29 o 
   1  10   9      930.94      934.58     14.89 o 
   2  10   9      680.15      722.08      8.40 o 
   3  10   9       75.36       81.66      4.97 o 
   4  10   9       58.49       61.13      4.18 o 
  -5  11   9       45.54       53.61      5.59 o 
  -4  11   9        9.38       20.61      4.90 o 
  -3  11   9       60.88       60.56      4.09 o 
  -2  11   9        3.14       12.63      4.19 o 
  -1  11   9      171.51      166.70      7.98 o 
   0  11   9       23.51       29.54      3.76 o 
   1  11   9       26.89       36.78      3.57 o 
   2  11   9       42.45       49.60      3.56 o 
   3  11   9       20.84       22.20      4.17 o 
   4  11   9        6.13       11.98      3.48 o 
  -5  12   9      434.64      397.94      6.06 o 
  -4  12   9     2027.96     1911.26    110.39 o 
  -3  12   9     1959.15     1929.76    124.65 o 
  -2  12   9     3148.48     3282.52    155.51 o 
  -1  12   9      907.14      927.16     40.20 o 
   0  12   9      290.00      315.13      4.16 o 
   1  12   9      151.64      166.36      4.89 o 
   2  12   9      382.82      381.92     10.96 o 
   3  12   9       31.30       40.44      3.57 o 
  -4  13   9       20.79       31.03      5.60 o 
  -3  13   9        0.57        3.93      4.49 o 
  -2  13   9      294.35      286.07     16.00 o 
  -1  13   9      226.13      229.03      6.26 o 
   0  13   9      648.67      632.55     12.40 o 
   1  13   9     1357.90     1318.48     19.73 o 
   2  13   9     2290.68     2283.85     45.51 o 
   3  13   9     1259.95     1164.21     43.09 o 
  -4  14   9      667.78      640.27     25.53 o 
  -3  14   9        0.53        4.72      9.05 o 
  -2  14   9       30.95       32.37      5.50 o 
  -1  14   9      265.95      280.12      9.65 o 
   0  14   9     1160.08     1184.31     30.42 o 
   1  14   9      715.42      699.13      9.58 o 
   2  14   9      158.84      170.73      4.45 o 
  -3  15   9       52.05       58.27      4.80 o 
  -2  15   9      168.35      178.89      6.01 o 
  -1  15   9      419.04      402.70     44.36 o 
   0  15   9      175.28      171.92      4.26 o 
   1  15   9      147.13      145.57      3.69 o 
  -1  16   9      569.79      531.97     63.00 o 
   0  16   9      902.38      741.47    162.06 o 
  -7   0  10      106.96      112.98      7.33 o 
  -6   0  10       33.97       50.47      4.07 o 
  -5   0  10     1314.07     1398.25     32.53 o 
  -4   0  10       49.13       59.95      4.68 o 
  -3   0  10     5218.64     5257.09     29.73 o 
  -2   0  10     5401.51     5411.81     36.07 o 
  -1   0  10     4376.94     4277.95    147.68 o 
   0   0  10     3260.60     3186.46    120.34 o 
   1   0  10     5397.71     5359.77    153.98 o 
   2   0  10      838.59      825.41     33.68 o 
   3   0  10     4123.79     4196.21     61.14 o 
   4   0  10      668.87      692.97     10.43 o 
   5   0  10      257.04      282.03      8.42 o 
  -7   1  10      476.22      475.72      5.90 o 
  -6   1  10      514.07      534.65     12.77 o 
  -5   1  10      193.96      204.93      4.80 o 
  -4   1  10     1299.00     1284.02     12.65 o 
  -3   1  10      321.10      304.76      4.61 o 
  -2   1  10       19.11       19.27      3.13 o 
  -1   1  10      254.95      248.48      4.77 o 
   0   1  10      359.21      322.48      7.44 o 
   1   1  10     2354.22     2333.74     90.51 o 
   2   1  10        7.67       21.71      2.30 o 
   3   1  10     1480.89     1498.90     38.91 o 
   4   1  10     1847.53     1819.19     39.96 o 
   5   1  10      865.68      788.12     32.30 o 
  -7   2  10       13.68       17.69      3.69 o 
  -6   2  10       33.53       41.05      3.24 o 
  -5   2  10       27.05       30.93      3.74 o 
  -4   2  10      698.89      702.10     11.41 o 
  -3   2  10      563.07      511.93     13.45 o 
  -2   2  10      118.82      114.52      4.75 o 
  -1   2  10       51.02       44.77      3.14 o 
   0   2  10        0.35        6.17      2.94 o 
   1   2  10       48.64       53.42      2.57 o 
   2   2  10      878.32      869.68     14.44 o 
   3   2  10       23.03       32.84      3.62 o 
   4   2  10       75.13       81.83      3.08 o 
   5   2  10       42.32       44.93      2.90 o 
  -7   3  10      733.59      681.60     28.12 o 
  -6   3  10     1091.16     1113.79     28.87 o 
  -5   3  10     1124.71     1080.49     21.59 o 
  -4   3  10     4202.25     4028.84     20.79 o 
  -3   3  10     2018.07     1898.15     48.92 o 
  -2   3  10        1.42        5.31      3.32 o 
  -1   3  10      296.91      276.35     11.90 o 
   0   3  10       47.70       57.22      4.94 o 
   1   3  10      381.47      375.75      5.43 o 
   2   3  10      160.27      144.08      2.68 o 
   3   3  10     1167.94     1215.07     35.96 o 
   4   3  10     4057.24     4275.95     54.19 o 
   5   3  10     2556.14     2543.81     25.66 o 
  -6   4  10      280.64      296.88      9.22 o 
  -5   4  10     1546.17     1565.40     51.64 o 
  -4   4  10      275.51      285.79      5.50 o 
  -3   4  10     4024.06     4069.85     20.62 o 
  -2   4  10     4322.16     4199.08     20.92 o 
  -1   4  10     4314.96     4479.78    100.04 o 
   0   4  10     4012.78     3908.91     97.34 o 
   1   4  10     2482.53     2544.41     56.24 o 
   2   4  10      289.41      294.11     10.50 o 
   3   4  10     2669.32     2642.73     71.61 o 
   4   4  10      506.33      521.91     10.57 o 
   5   4  10       83.72       86.45      3.43 o 
  -6   5  10      749.01      745.34     35.52 o 
  -5   5  10       42.24       49.59      3.77 o 
  -4   5  10        0.29        6.01      4.11 o 
  -3   5  10        4.18        7.40      4.52 o 
  -2   5  10     1044.21     1054.06     29.37 o 
  -1   5  10      852.12      841.53     59.63 o 
   0   5  10      293.86      287.58      4.42 o 
   1   5  10     1905.05     1921.98     18.60 o 
   2   5  10      196.92      182.40      4.27 o 
   3   5  10      606.47      582.12     19.32 o 
   4   5  10        1.72        6.91      2.72 o 
   5   5  10       19.00       19.81      2.97 o 
  -6   6  10      181.99      167.55     28.97 o 
  -5   6  10      243.67      219.24      4.46 o 
  -4   6  10     1262.44     1338.33      9.72 o 
  -3   6  10     1398.46     1334.30     42.01 o 
  -2   6  10     1135.32     1057.07     21.88 o 
  -1   6  10     1464.10     1446.89      9.37 o 
   0   6  10      594.51      598.82     10.44 o 
   1   6  10      298.72      303.07      6.30 o 
   2   6  10     2327.64     2416.09     18.79 o 
   3   6  10      738.74      785.69     10.33 o 
   4   6  10      219.08      228.94      3.90 o 
   5   6  10       13.88       11.40      3.23 o 
  -6   7  10     2061.23     1985.76    595.08 o 
  -5   7  10     1431.41     1380.04      9.39 o 
  -4   7  10     1626.93     1679.49     19.91 o 
  -3   7  10      345.54      337.03     11.64 o 
  -2   7  10        0.90       13.69      4.40 o 
  -1   7  10       26.33       36.93      3.93 o 
   0   7  10        5.29        7.87      2.69 o 
   1   7  10      628.55      640.69      4.57 o 
   2   7  10     1081.16     1152.73     10.21 o 
   3   7  10     2161.55     2157.85     39.86 o 
   4   7  10     2085.40     1981.94     47.91 o 
   5   7  10     1767.03     1635.37     13.04 o 
  -6   8  10      109.35      106.23      5.64 o 
  -5   8  10      633.30      631.63     18.73 o 
  -4   8  10     1302.91     1388.70     63.98 o 
  -3   8  10     2411.48     2510.59     25.05 o 
  -2   8  10      806.39      777.53     45.06 o 
  -1   8  10      720.50      754.43     22.82 o 
   0   8  10     3207.48     3310.01     44.97 o 
   1   8  10     2058.64     2211.20     51.99 o 
   2   8  10     1451.13     1526.44     23.10 o 
   3   8  10     1064.27     1069.39     41.15 o 
   4   8  10       12.17       21.22      3.97 o 
  -5   9  10       13.73       24.73     12.19 o 
  -4   9  10       64.46       84.35      9.64 o 
  -3   9  10       30.52       29.40      6.19 o 
  -2   9  10      215.35      226.75     12.83 o 
  -1   9  10       31.53       28.71      5.42 o 
   0   9  10      509.67      518.54      5.00 o 
   1   9  10      291.98      302.93      4.37 o 
   2   9  10        8.71       14.10      3.35 o 
   3   9  10       10.91       16.87      3.06 o 
   4   9  10       20.42       26.96      3.56 o 
  -5  10  10        2.99        4.67      4.44 o 
  -4  10  10     1406.84     1313.71      8.99 o 
  -3  10  10     2037.39     2053.48    201.41 o 
  -2  10  10      930.07      980.75     32.94 o 
  -1  10  10      860.82      848.04     33.31 o 
   0  10  10     1743.27     1735.73     25.46 o 
   1  10  10      252.85      274.44      3.88 o 
   2  10  10     2101.55     2153.30     40.59 o 
   3  10  10      722.20      728.89     17.52 o 
   4  10  10      201.88      200.95      6.37 o 
  -5  11  10      711.56      691.18     35.32 o 
  -4  11  10      624.65      625.60      7.46 o 
  -3  11  10      186.10      190.35      5.30 o 
  -2  11  10       70.64       66.97      4.06 o 
  -1  11  10       64.58       73.66      6.19 o 
   0  11  10      352.36      349.63      8.40 o 
   1  11  10      651.27      648.48      7.12 o 
   2  11  10     1257.53     1327.22     29.91 o 
   3  11  10     1489.35     1532.04     31.67 o 
  -4  12  10      431.22      436.98      6.80 o 
  -3  12  10      254.33      241.63      5.36 o 
  -2  12  10      143.80      152.67      6.22 o 
  -1  12  10      371.13      375.65     15.42 o 
   0  12  10     1479.40     1494.31     64.34 o 
   1  12  10      328.25      316.24      4.17 o 
   2  12  10      965.64      995.28     12.29 o 
   3  12  10      235.11      253.50      8.57 o 
  -4  13  10       43.88       52.05      8.13 o 
  -3  13  10       10.68       10.92      6.88 o 
  -2  13  10      293.02      290.65     11.16 o 
  -1  13  10      285.79      286.79      6.43 o 
   0  13  10      558.92      535.09     12.62 o 
   1  13  10       66.91       77.10      4.30 o 
   2  13  10       39.07       38.06      3.69 o 
  -3  14  10     1235.01     1179.50     30.54 o 
  -2  14  10      866.68      826.15     19.53 o 
  -1  14  10     1624.92     1559.91     35.83 o 
   0  14  10     2254.57     2115.15     31.33 o 
   1  14  10      776.04      781.83     14.79 o 
  -2  15  10       38.38       42.13      6.35 o 
  -1  15  10      117.51      133.11     12.38 o 
   0  15  10       34.14       27.72      3.92 o 
  -6   1  11     1210.08     1216.46     24.46 o 
  -5   1  11     3182.80     3187.17     35.19 o 
  -4   1  11     3953.76     3981.31     51.30 o 
  -3   1  11      158.11      169.89      4.02 o 
  -2   1  11       73.52       82.26      3.57 o 
  -1   1  11      141.73      155.79      4.26 o 
   0   1  11      845.94      906.26      5.72 o 
   1   1  11      881.27      858.52     14.55 o 
   2   1  11        1.53        7.00      2.07 o 
   3   1  11     1685.92     1813.95     16.60 o 
   4   1  11     1801.01     1716.56     41.27 o 
   5   1  11      545.06      490.73      8.60 o 
  -6   2  11      339.92      355.91      7.52 o 
  -5   2  11       86.07       95.10      4.72 o 
  -4   2  11      934.98      939.21     18.23 o 
  -3   2  11     1096.87     1004.98     55.03 o 
  -2   2  11     1934.17     1870.94     47.80 o 
  -1   2  11     2794.77     2704.78     37.40 o 
   0   2  11     2295.16     2364.28     38.62 o 
   1   2  11     6106.74     6304.96     85.26 o 
   2   2  11     5135.02     5164.95    154.65 o 
   3   2  11     2878.69     3060.40     27.19 o 
   4   2  11     2094.50     2049.90     44.39 o 
   5   2  11     1085.52      991.15     37.67 o 
  -6   3  11      567.26      568.93     23.09 o 
  -5   3  11      186.20      208.60      4.81 o 
  -4   3  11      559.42      579.69     14.51 o 
  -3   3  11      150.78      149.73      4.78 o 
  -2   3  11      779.06      702.90     43.13 o 
  -1   3  11      268.15      242.00     10.59 o 
   0   3  11       88.66       84.87      2.88 o 
   1   3  11      448.72      432.65      5.97 o 
   2   3  11       18.72       24.16      3.20 o 
   3   3  11        5.19        9.87      2.42 o 
   4   3  11      387.62      411.40      5.93 o 
   5   3  11      248.53      221.87     12.49 o 
  -6   4  11       92.05       85.22     16.16 o 
  -5   4  11      147.81      148.59      4.62 o 
  -4   4  11       61.99       63.22      4.64 o 
  -3   4  11      405.51      405.42      6.00 o 
  -2   4  11      166.85      157.18      4.83 o 
  -1   4  11       85.79       79.12      6.03 o 
   0   4  11     1038.41     1001.65      8.77 o 
   1   4  11        2.87        6.91      2.81 o 
   2   4  11      296.35      316.82      7.65 o 
   3   4  11      262.31      279.09     11.34 o 
   4   4  11      133.40      145.84      4.61 o 
  -6   5  11     1563.69     1420.93    436.71 o 
  -5   5  11     2719.69     2765.64     48.18 o 
  -4   5  11     3547.82     3712.36    139.19 o 
  -3   5  11     2085.20     2158.71     13.29 o 
  -2   5  11     2174.76     2159.96     51.75 o 
  -1   5  11      847.94      809.86     21.81 o 
   0   5  11      162.23      175.93      3.67 o 
   1   5  11      301.87      290.01      3.48 o 
   2   5  11        0.85        1.41      2.55 o 
   3   5  11      378.87      442.86     20.28 o 
   4   5  11      588.29      553.40     43.69 o 
  -6   6  11       30.33       26.03      5.70 o 
  -5   6  11       28.82       40.11      5.92 o 
  -4   6  11      620.95      619.76     36.42 o 
  -3   6  11     1022.85     1090.05      8.92 o 
  -2   6  11     1641.32     1620.12     12.41 o 
  -1   6  11     1828.39     1759.24     29.53 o 
   0   6  11     1378.27     1457.60     26.59 o 
   1   6  11     1061.40     1117.27     12.80 o 
   2   6  11     3302.76     3454.90     31.63 o 
   3   6  11     2197.16     2145.14     76.37 o 
   4   6  11     1108.87     1088.86     30.69 o 
  -6   7  11      198.01      171.17      8.29 o 
  -5   7  11        6.95       18.31      8.51 o 
  -4   7  11      197.90      199.82      5.53 o 
  -3   7  11      306.31      301.24      5.63 o 
  -2   7  11      520.11      508.27      6.00 o 
  -1   7  11       34.25       42.12      3.57 o 
   0   7  11      379.36      391.59      5.51 o 
   1   7  11      134.98      151.10      4.89 o 
   2   7  11        0.73        6.85      3.59 o 
   3   7  11      124.01      131.40      4.62 o 
   4   7  11      100.86      104.67      3.41 o 
  -5   8  11      391.66      375.66      5.54 o 
  -4   8  11      181.82      173.86      4.33 o 
  -3   8  11     1152.88     1148.85     87.58 o 
  -2   8  11      705.31      765.10     25.24 o 
  -1   8  11      657.55      621.21      6.66 o 
   0   8  11     1499.06     1511.23     26.76 o 
   1   8  11      139.11      176.71      4.06 o 
   2   8  11     2722.96     2793.27     36.86 o 
   3   8  11     1836.70     1732.65     73.05 o 
   4   8  11      695.31      691.72     30.01 o 
  -5   9  11      905.35      866.54     38.07 o 
  -4   9  11     1852.02     1839.63     41.89 o 
  -3   9  11     2290.93     2265.15     45.40 o 
  -2   9  11     1598.84     1549.12     24.26 o 
  -1   9  11      449.87      464.31      5.59 o 
   0   9  11       96.62       82.59      3.72 o 
   1   9  11        5.27        6.44      3.07 o 
   2   9  11        6.27       10.83      2.94 o 
   3   9  11      153.09      160.97      5.98 o 
  -5  10  11       97.28       85.68      4.28 o 
  -4  10  11       46.29       66.10      5.68 o 
  -3  10  11       66.95       70.92      6.15 o 
  -2  10  11      732.63      722.51     42.38 o 
  -1  10  11     1436.04     1364.38     75.36 o 
   0  10  11     3190.71     3246.92    100.01 o 
   1  10  11      262.06      291.32      8.99 o 
   2  10  11      999.91     1065.07     36.11 o 
   3  10  11      846.89      844.46     26.76 o 
  -4  11  11      113.18      118.38      5.79 o 
  -3  11  11       45.05       48.13      5.96 o 
  -2  11  11        0.98        8.30      3.35 o 
  -1  11  11      140.38      145.51      9.07 o 
   0  11  11       72.08       70.36      4.68 o 
   1  11  11       35.26       47.59      3.30 o 
   2  11  11       46.69       52.86      3.79 o 
   3  11  11       53.04       59.17      6.56 o 
  -4  12  11      126.30      117.68      4.61 o 
  -3  12  11      317.94      304.06     26.05 o 
  -2  12  11      378.06      380.87      7.38 o 
  -1  12  11     1669.64     1708.21     10.90 o 
   0  12  11     1713.43     1660.91     25.57 o 
   1  12  11      378.75      366.92     25.67 o 
   2  12  11     1504.50     1437.39     15.92 o 
  -3  13  11      986.68      934.63     24.20 o 
  -2  13  11      915.76      871.64      8.32 o 
  -1  13  11     1340.78     1312.31     23.41 o 
   0  13  11        2.59        6.81      4.53 o 
   1  13  11        8.78        5.98      3.29 o 
  -1  14  11       17.62       34.09      8.74 o 
   0  14  11     1111.62     1051.78     16.25 o 
  -6   0  12     1722.46     1808.32    100.29 o 
  -5   0  12     1209.41     1214.14     68.40 o 
  -4   0  12       14.31       25.12      5.51 o 
  -3   0  12        0.56        6.52      5.74 o 
  -2   0  12      375.86      361.22     13.58 o 
  -1   0  12     4035.01     3846.06    132.30 o 
   0   0  12      610.18      698.59     27.50 o 
   1   0  12     2346.61     2460.75     52.99 o 
   2   0  12     5179.75     5548.66     24.36 o 
   3   0  12     4565.49     4705.20    103.68 o 
   4   0  12     3588.38     3369.53    240.53 o 
  -6   1  12      347.15      323.06     16.03 o 
  -5   1  12      868.43      931.40     24.60 o 
  -4   1  12     1258.45     1199.56     38.52 o 
  -3   1  12     1117.88     1112.18     11.83 o 
  -2   1  12     1114.05     1041.42      9.50 o 
  -1   1  12      969.04     1028.70      8.34 o 
   0   1  12     1050.21     1091.59     11.66 o 
   1   1  12     1122.01     1180.68      6.53 o 
   2   1  12      122.06      123.33      4.59 o 
   3   1  12      225.40      237.77      3.58 o 
   4   1  12        0.10        3.80      2.84 o 
  -6   2  12        0.67        2.59      3.98 o 
  -5   2  12       64.05       66.11      4.74 o 
  -4   2  12       54.94       58.55      4.71 o 
  -3   2  12       17.89       22.32      4.56 o 
  -2   2  12       19.90       24.59      3.60 o 
  -1   2  12       11.77       14.23      3.28 o 
   0   2  12       18.93       18.37      2.66 o 
   1   2  12       58.28       57.24      3.33 o 
   2   2  12        2.03        9.63      2.70 o 
   3   2  12       52.68       61.19      2.94 o 
   4   2  12       81.65       91.31      3.32 o 
  -6   3  12     1215.88     1165.44    247.41 o 
  -5   3  12     2707.01     2596.78    304.58 o 
  -4   3  12     2085.60     2088.08     15.19 o 
  -3   3  12     2269.59     2372.48     24.83 o 
  -2   3  12     3216.41     3096.80    120.59 o 
  -1   3  12     2842.34     2678.86    103.22 o 
   0   3  12     2397.86     2422.29     64.47 o 
   1   3  12     2021.63     2070.82     23.13 o 
   2   3  12      123.97      131.80      3.30 o 
   3   3  12      105.62      108.35      3.22 o 
   4   3  12        0.11        6.93      3.48 o 
  -6   4  12     1120.52     1060.89    319.79 o 
  -5   4  12      642.59      669.90     29.50 o 
  -4   4  12        0.79        4.27      4.93 o 
  -3   4  12       26.72       27.42      5.00 o 
  -2   4  12        9.33       15.07      3.97 o 
  -1   4  12     1203.70     1124.10      9.02 o 
   0   4  12      618.65      668.34     21.41 o 
   1   4  12     2291.13     2408.95     22.65 o 
   2   4  12     2956.35     2941.53     97.53 o 
   3   4  12     2190.14     2345.93     54.55 o 
   4   4  12     1998.89     1852.80     58.05 o 
  -5   5  12      218.78      227.05      9.33 o 
  -4   5  12     1090.61     1091.02     30.05 o 
  -3   5  12      992.33     1057.09     15.83 o 
  -2   5  12      778.54      760.41     58.41 o 
  -1   5  12      159.68      197.58     10.79 o 
   0   5  12       77.89       91.23      3.60 o 
   1   5  12      512.85      510.68      7.61 o 
   2   5  12      176.09      189.22      3.92 o 
   3   5  12      117.85      110.82      3.50 o 
   4   5  12        0.01        2.00      3.22 o 
  -5   6  12       50.02       54.46      6.08 o 
  -4   6  12        0.55        3.16      5.15 o 
  -3   6  12       37.73       40.90      5.24 o 
  -2   6  12       14.59       24.78      5.19 o 
  -1   6  12       36.53       40.18      4.99 o 
   0   6  12     1071.97     1034.24     25.31 o 
   1   6  12      504.76      524.96     15.55 o 
   2   6  12      551.97      540.29     29.37 o 
   3   6  12      348.59      365.98      8.13 o 
  -5   7  12     2374.50     2236.46    136.28 o 
  -4   7  12     2297.45     2376.46     14.96 o 
  -3   7  12     2584.76     2444.62     21.33 o 
  -2   7  12     3354.67     3497.75     98.23 o 
  -1   7  12     2326.21     2375.20    124.92 o 
   0   7  12     1044.04     1185.56     27.68 o 
   1   7  12     2581.70     2535.01     69.72 o 
   2   7  12      669.15      677.64     11.86 o 
   3   7  12       45.31       43.89      3.63 o 
  -5   8  12      523.87      519.85     18.86 o 
  -4   8  12       25.57       38.26      5.69 o 
  -3   8  12        4.87       12.96      4.89 o 
  -2   8  12      160.82      168.01      5.43 o 
  -1   8  12      182.98      188.18      6.39 o 
   0   8  12      444.79      468.63     10.11 o 
   1   8  12     1178.93     1128.09     34.14 o 
   2   8  12     1785.85     1847.37     31.17 o 
   3   8  12     1952.48     1943.75     52.76 o 
  -4   9  12        0.29        3.12      3.85 o 
  -3   9  12       21.01       32.52      4.51 o 
  -2   9  12      297.72      296.29     16.79 o 
  -1   9  12       79.69       92.09      4.90 o 
   0   9  12        2.26        4.24      4.72 o 
   1   9  12        2.06        8.54      3.50 o 
   2   9  12       23.14       26.70      3.75 o 
   3   9  12       25.03       27.62      3.73 o 
  -4  10  12        1.03        3.47      5.51 o 
  -3  10  12       39.43       46.13      4.68 o 
  -2  10  12      205.25      213.02      6.27 o 
  -1  10  12        5.28       11.43      3.99 o 
   0  10  12      262.78      258.15     22.35 o 
   1  10  12      994.47      998.71     21.40 o 
   2  10  12     2079.56     1979.42     37.58 o 
  -3  11  12     1363.82     1252.52     14.34 o 
  -2  11  12     2055.61     2137.79     51.81 o 
  -1  11  12     2545.92     2596.19     14.24 o 
   0  11  12      546.33      573.93      8.94 o 
   1  11  12     1196.29     1186.11     13.85 o 
   2  11  12      427.26      425.52     17.34 o 
  -3  12  12       46.33       52.41      8.70 o 
  -2  12  12       44.48       45.32      6.18 o 
  -1  12  12      161.64      168.21      8.13 o 
   0  12  12     1064.78     1044.57     14.10 o 
   1  12  12      479.91      456.30      8.12 o 
  -5   1  13      394.13      369.73     40.81 o 
  -4   1  13      675.20      619.99     22.74 o 
  -3   1  13     1315.74     1298.25     26.04 o 
  -2   1  13     2059.62     1891.89     44.95 o 
  -1   1  13     1615.58     1700.80     15.68 o 
   0   1  13     2336.88     2288.83     93.67 o 
   1   1  13     3119.84     3076.81     33.48 o 
   2   1  13     2597.91     2552.65     45.69 o 
   3   1  13      866.18      761.78     23.50 o 
  -5   2  13     2008.08     1859.15    590.78 o 
  -4   2  13     1955.53     1955.32     28.61 o 
  -3   2  13      922.74      958.19     10.23 o 
  -2   2  13      630.92      631.30     22.13 o 
  -1   2  13        5.11       22.12      3.50 o 
   0   2  13      130.41      117.25      4.81 o 
   1   2  13      304.54      294.87      7.35 o 
   2   2  13      780.40      786.10     11.34 o 
   3   2  13     1983.18     2088.36     15.74 o 
  -5   3  13      129.89      145.32      6.66 o 
  -4   3  13      114.28      112.51      5.54 o 
  -3   3  13      459.07      429.40      7.08 o 
  -2   3  13      990.76      956.74      9.33 o 
  -1   3  13      869.07      897.40     25.51 o 
   0   3  13     1617.12     1572.28     46.85 o 
   1   3  13     1248.91     1328.18     23.89 o 
   2   3  13      604.55      643.28     10.70 o 
   3   3  13      436.03      426.32      7.30 o 
  -5   4  13      270.00      269.22      7.07 o 
  -4   4  13      294.48      315.22      7.05 o 
  -3   4  13      178.45      186.39      9.70 o 
  -2   4  13       19.04       15.65      5.09 o 
  -1   4  13      158.65      145.40     39.48 o 
   0   4  13       93.07       81.53      3.96 o 
   1   4  13        3.67        9.11      2.88 o 
   2   4  13        0.24        6.91      3.86 o 
   3   4  13       90.79      100.48      3.73 o 
  -5   5  13     1088.67     1078.87     34.90 o 
  -4   5  13     1049.27     1068.70     28.05 o 
  -3   5  13     1254.62     1214.31     17.40 o 
  -2   5  13     2691.31     2801.59     86.49 o 
  -1   5  13     2970.17     3084.75     50.38 o 
   0   5  13     3829.86     3973.61     27.67 o 
   1   5  13     3348.63     3317.75     36.93 o 
   2   5  13     2112.82     2230.09     17.93 o 
   3   5  13      816.68      796.43     23.58 o 
  -5   6  13     1260.51     1162.66     31.55 o 
  -4   6  13     1214.27     1225.09     46.40 o 
  -3   6  13     1125.25     1142.03     16.54 o 
  -2   6  13     1363.95     1284.67     48.14 o 
  -1   6  13      211.87      246.13      5.75 o 
   0   6  13       98.50       90.64      3.79 o 
   1   6  13      169.74      168.69      3.83 o 
   2   6  13      462.87      452.80      7.29 o 
   3   6  13      765.23      769.04     12.08 o 
  -4   7  13       66.40       64.54      4.95 o 
  -3   7  13      210.60      210.84      7.49 o 
  -2   7  13      499.98      475.53      6.14 o 
  -1   7  13      110.44      114.32      5.02 o 
   0   7  13      156.54      155.18      5.24 o 
   1   7  13      210.12      238.19      4.90 o 
   2   7  13      143.14      153.76      3.92 o 
  -4   8  13      267.94      270.11      6.63 o 
  -3   8  13      221.90      215.25     13.11 o 
  -2   8  13        7.09       11.37      5.76 o 
  -1   8  13       37.82       34.43      5.25 o 
   0   8  13        0.14        1.17      5.58 o 
   1   8  13      158.55      161.57      4.71 o 
   2   8  13      336.14      300.56     17.01 o 
  -4   9  13      771.37      743.78     10.77 o 
  -3   9  13     1497.56     1493.38     53.99 o 
  -2   9  13     2181.56     2183.19    115.22 o 
  -1   9  13     1843.65     1981.06     58.34 o 
   0   9  13     2455.75     2456.83     54.83 o 
   1   9  13     2722.18     2731.56     27.33 o 
   2   9  13     2670.15     2782.69     50.18 o 
  -3  10  13      461.18      453.19     16.72 o 
  -2  10  13      438.52      430.49      6.41 o 
  -1  10  13       55.50       57.56      5.71 o 
   0  10  13        2.35       11.21      5.48 o 
   1  10  13      335.26      289.04      9.00 o 
  -2  11  13        1.31        2.15      4.52 o 
  -1  11  13       19.75       17.30      4.58 o 
   0  11  13        0.46        9.87      3.88 o 
  -5   0  14     2498.97     1357.35    821.19 o 
  -4   0  14     2445.06     2266.13     28.21 o 
  -3   0  14     2173.43     2329.98     46.94 o 
  -2   0  14     1559.77     1393.10    164.90 o 
  -1   0  14     1625.38     1639.73     51.75 o 
   0   0  14     1403.29     1438.01     58.04 o 
   1   0  14     1636.67     1773.20     24.57 o 
   2   0  14       72.53       64.21      4.59 o 
   3   0  14       93.70       99.13      9.76 o 
  -5   1  14       30.50       11.70      6.05 o 
  -4   1  14       12.54       12.36      4.80 o 
  -3   1  14       26.39       33.49      4.31 o 
  -2   1  14      390.86      366.68      7.81 o 
  -1   1  14      324.42      352.15      8.74 o 
   0   1  14     1300.67     1170.59     38.89 o 
   1   1  14     1468.73     1409.85     30.78 o 
   2   1  14     1817.22     1779.05     32.32 o 
   3   1  14     1251.41     1265.84     16.82 o 
  -5   2  14      162.53      171.02     10.41 o 
  -4   2  14      189.45      186.56     17.14 o 
  -3   2  14       78.62       83.64      6.15 o 
  -2   2  14       55.68       69.33      4.63 o 
  -1   2  14       70.43       74.16      3.94 o 
   0   2  14      130.85      126.62      4.78 o 
   1   2  14      202.57      181.16      6.30 o 
   2   2  14       23.35       29.18      3.35 o 
  -4   3  14        4.32        3.10      5.73 o 
  -3   3  14       24.60       19.16      5.82 o 
  -2   3  14      355.00      366.91      6.77 o 
  -1   3  14      558.58      581.03     13.31 o 
   0   3  14     2170.94     2141.59     20.94 o 
   1   3  14     2087.06     2078.91     48.60 o 
   2   3  14     2013.12     2088.30     13.77 o 
  -4   4  14     1986.36     1929.54     67.79 o 
  -3   4  14     2578.97     2733.77     55.66 o 
  -2   4  14     2399.91     2341.55     27.98 o 
  -1   4  14     3027.94     2987.09     35.56 o 
   0   4  14     1808.48     1768.98     50.53 o 
   1   4  14      755.36      826.85     17.82 o 
   2   4  14       12.95       19.82      3.97 o 
  -4   5  14        0.30        2.58      5.76 o 
  -3   5  14       17.94       20.35      5.92 o 
  -2   5  14      246.39      250.02      6.76 o 
  -1   5  14       15.57       23.11      4.68 o 
   0   5  14       58.13       50.36      4.82 o 
   1   5  14      240.02      238.91      7.76 o 
   2   5  14      856.52      853.34     10.52 o 
  -4   6  14      265.49      257.65      6.81 o 
  -3   6  14      114.47      105.26      6.01 o 
  -2   6  14      338.23      396.06      6.43 o 
  -1   6  14      630.67      642.24      7.99 o 
   0   6  14      404.02      378.57      8.71 o 
   1   6  14       65.99       71.21      3.88 o 
   2   6  14       37.84       43.45      3.71 o 
  -3   7  14      107.15       96.27      6.05 o 
  -2   7  14      424.72      421.19     20.07 o 
  -1   7  14      602.90      627.00      9.65 o 
   0   7  14     1565.96     1628.00     22.88 o 
   1   7  14     2232.09     2248.05     55.86 o 
  -3   8  14     2339.17     2273.02     15.84 o 
  -2   8  14     1331.77     1317.58     25.24 o 
  -1   8  14     1227.04     1194.43     92.32 o 
   0   8  14      762.32      739.56     28.33 o 
   1   8  14      352.33      364.52      5.68 o 
  -2   9  14       53.94       55.99      7.69 o 
  -1   9  14        0.81        0.43      4.57 o 
   0   9  14       13.50       13.80      4.57 o 
  -4   1  15      606.25      461.71    210.49 o 
  -3   1  15      472.54      490.62     78.79 o 
  -2   1  15       35.41       38.09      4.72 o 
  -1   1  15       70.91       76.76      4.85 o 
   0   1  15       41.31       42.65      4.17 o 
   1   1  15      384.34      405.74      8.63 o 
  -4   2  15      318.79      264.02     13.78 o 
  -3   2  15     1816.37     1884.47     48.14 o 
  -2   2  15     1932.51     2012.23     31.88 o 
  -1   2  15     3170.42     3062.73    117.59 o 
   0   2  15     3016.99     3071.88     84.01 o 
   1   2  15     2172.96     2118.46     28.43 o 
  -3   3  15      279.93      290.95      8.12 o 
  -2   3  15       63.43       74.37      6.09 o 
  -1   3  15        0.07        4.49      5.06 o 
   0   3  15       70.25       78.41      4.82 o 
   1   3  15      557.86      558.57      6.08 o 
  -3   4  15       12.29        9.26      5.78 o 
  -2   4  15       95.67      100.88      6.05 o 
  -1   4  15      559.81      525.08     15.46 o 
   0   4  15      981.44     1008.05     21.86 o 
   1   4  15      278.51      264.54      4.93 o 
  -3   5  15      535.51      553.81      8.79 o 
  -2   5  15      362.98      343.43      7.27 o 
  -1   5  15       27.51       30.76      6.88 o 
   0   5  15       63.79       52.71      4.86 o 
   1   5  15      865.72      893.49     23.12 o 
  -2   6  15     2031.48     2004.50     23.59 o 
  -1   6  15     1886.11     1825.03     24.23 o 
   0   6  15     1251.49     1260.33     54.50 o 
  -1   7  15        7.50        4.86      8.51 o 
  -2   0  16     1534.92      923.66    663.85 o 
  -1   0  16     2111.07     1966.40     26.87 o 
  -2   1  16      556.50      368.61    206.03 o 
  -1   1  16      143.57      151.50     14.12 o 
  -1   2  16      191.31      172.14     30.83 o 
                                                 
